# Supplementary material for: O-GlcNAc transferase regulates collagen deposition and fibrosis resolution in idiopathic pulmonary fibrosis
Source: Front Immunol. 2024 Apr 11;15:1387197. doi: 10.3389/fimmu.2024.1387197 (PMC11043510; doi:10.3389/fimmu.2024.1387197)
Supplement: Supplementary file 4 [file Table_1.xlsx]

## Sheet: Sheet1
Protein ID	Entry Name	Gene	Spectral Count	Organism	Description	Indistinguishable Proteins
P21333	FLNA_HUMAN	FLNA	117	Homo sapiens OX=9606	Filamin-A
P04264	K2C1_HUMAN	KRT1	113	Homo sapiens OX=9606	Keratin, type II cytoskeletal 1
Q15149	PLEC_HUMAN	PLEC	93	Homo sapiens OX=9606	Plectin
P35527	K1C9_HUMAN	KRT9	91	Homo sapiens OX=9606	Keratin, type I cytoskeletal 9
P49792	RBP2_HUMAN	RANBP2	84	Homo sapiens OX=9606	E3 SUMO-protein ligase RanBP2
Q14315	FLNC_HUMAN	FLNC	82	Homo sapiens OX=9606	Filamin-C
O14974	MYPT1_HUMAN	PPP1R12A	71	Homo sapiens OX=9606	Protein phosphatase 1 regulatory subunit 12A
Q9Y520	PRC2C_HUMAN	PRRC2C	70	Homo sapiens OX=9606	Protein PRRC2C
P49790	NU153_HUMAN	NUP153	67	Homo sapiens OX=9606	Nuclear pore complex protein Nup153
O43852	CALU_HUMAN	CALU	65	Homo sapiens OX=9606	Calumenin
P15924	DESP_HUMAN	DSP	65	Homo sapiens OX=9606	Desmoplakin
Q96AY3	FKB10_HUMAN	FKBP10	65	Homo sapiens OX=9606	Peptidyl-prolyl cis-trans isomerase FKBP10
Q9Y490	TLN1_HUMAN	TLN1	63	Homo sapiens OX=9606	Talin-1
P12111	CO6A3_HUMAN	COL6A3	62	Homo sapiens OX=9606	Collagen alpha-3(VI) chain
P60709	ACTB_HUMAN	ACTB	61	Homo sapiens OX=9606	Actin, cytoplasmic 1
P27816	MAP4_HUMAN	MAP4	61	Homo sapiens OX=9606	Microtubule-associated protein 4
P35579	MYH9_HUMAN	MYH9	61	Homo sapiens OX=9606	Myosin-9
P51610	HCFC1_HUMAN	HCFC1	59	Homo sapiens OX=9606	Host cell factor 1
Q09666	AHNK_HUMAN	AHNAK	57	Homo sapiens OX=9606	Neuroblast differentiation-associated protein AHNAK
P05556	ITB1_HUMAN	ITGB1	56	Homo sapiens OX=9606	Integrin beta-1
P35658	NU214_HUMAN	NUP214	56	Homo sapiens OX=9606	Nuclear pore complex protein Nup214
Q01082	SPTB2_HUMAN	SPTBN1	56	Homo sapiens OX=9606	Spectrin beta chain, non-erythrocytic 1
P08670	VIME_HUMAN	VIM	56	Homo sapiens OX=9606	Vimentin
P07996	TSP1_HUMAN	THBS1	53	Homo sapiens OX=9606	Thrombospondin-1
P02751	FINC_HUMAN	FN1	52	Homo sapiens OX=9606	Fibronectin
P02545	LMNA_HUMAN	LMNA	51	Homo sapiens OX=9606	Prelamin-A/C
P24821	TENA_HUMAN	TNC	51	Homo sapiens OX=9606	Tenascin
Q14157	UBP2L_HUMAN	UBAP2L	51	Homo sapiens OX=9606	Ubiquitin-associated protein 2-like
Q9ULT8	HECD1_HUMAN	HECTD1	49	Homo sapiens OX=9606	E3 ubiquitin-protein ligase HECTD1
P11717	MPRI_HUMAN	IGF2R	49	Homo sapiens OX=9606	Cation-independent mannose-6-phosphate receptor
P35555	FBN1_HUMAN	FBN1	48	Homo sapiens OX=9606	Fibrillin-1
O75179	ANR17_HUMAN	ANKRD17	46	Homo sapiens OX=9606	Ankyrin repeat domain-containing protein 17
A5YKK6	CNOT1_HUMAN	CNOT1	45	Homo sapiens OX=9606	CCR4-NOT transcription complex subunit 1
Q07954	LRP1_HUMAN	LRP1	45	Homo sapiens OX=9606	Prolow-density lipoprotein receptor-related protein 1
P07437	TBB5_HUMAN	TUBB	43	Homo sapiens OX=9606	Tubulin beta chain
Q8WWM7	ATX2L_HUMAN	ATXN2L	42	Homo sapiens OX=9606	Ataxin-2-like protein
P18206	VINC_HUMAN	VCL	42	Homo sapiens OX=9606	Vinculin
O14776	TCRG1_HUMAN	TCERG1	41	Homo sapiens OX=9606	Transcription elongation regulator 1
O75369	FLNB_HUMAN	FLNB	39	Homo sapiens OX=9606	Filamin-B
Q7Z6Z7	HUWE1_HUMAN	HUWE1	39	Homo sapiens OX=9606	E3 ubiquitin-protein ligase HUWE1
P30533	AMRP_HUMAN	LRPAP1	39	Homo sapiens OX=9606	Alpha-2-macroglobulin receptor-associated protein
P49327	FAS_HUMAN	FASN	38	Homo sapiens OX=9606	Fatty acid synthase
P13647	K2C5_HUMAN	KRT5	38	Homo sapiens OX=9606	Keratin, type II cytoskeletal 5
P11142	HSP7C_HUMAN	HSPA8	37	Homo sapiens OX=9606	Heat shock cognate 71 kDa protein
Q5T8P6	RBM26_HUMAN	RBM26	37	Homo sapiens OX=9606	RNA-binding protein 26
Q15637	SF01_HUMAN	SF1	37	Homo sapiens OX=9606	Splicing factor 1
Q96HC4	PDLI5_HUMAN	PDLIM5	36	Homo sapiens OX=9606	PDZ and LIM domain protein 5
P14625	ENPL_HUMAN	HSP90B1	34	Homo sapiens OX=9606	Endoplasmin
P52948	NUP98_HUMAN	NUP98	34	Homo sapiens OX=9606	Nuclear pore complex protein Nup98-Nup96
O94855	SC24D_HUMAN	SEC24D	34	Homo sapiens OX=9606	Protein transport protein Sec24D
Q96KR1	ZFR_HUMAN	ZFR	34	Homo sapiens OX=9606	Zinc finger RNA-binding protein
Q8IX12	CCAR1_HUMAN	CCAR1	33	Homo sapiens OX=9606	Cell division cycle and apoptosis regulator protein 1
Q8WWI1	LMO7_HUMAN	LMO7	33	Homo sapiens OX=9606	LIM domain only protein 7
P54727	RD23B_HUMAN	RAD23B	33	Homo sapiens OX=9606	UV excision repair protein RAD23 homolog B
O94979	SC31A_HUMAN	SEC31A	33	Homo sapiens OX=9606	Protein transport protein Sec31A
O43707	ACTN4_HUMAN	ACTN4	32	Homo sapiens OX=9606	Alpha-actinin-4
O14497	ARI1A_HUMAN	ARID1A	32	Homo sapiens OX=9606	AT-rich interactive domain-containing protein 1A
Q7Z417	NUFP2_HUMAN	NUFIP2	32	Homo sapiens OX=9606	Nuclear fragile X mental retardation-interacting protein 2
Q9H3S7	PTN23_HUMAN	PTPN23	32	Homo sapiens OX=9606	Tyrosine-protein phosphatase non-receptor type 23
Q9Y6Y8	S23IP_HUMAN	SEC23IP	31	Homo sapiens OX=9606	SEC23-interacting protein
Q14204	DYHC1_HUMAN	DYNC1H1	30	Homo sapiens OX=9606	Cytoplasmic dynein 1 heavy chain 1
Q9Y4L1	HYOU1_HUMAN	HYOU1	30	Homo sapiens OX=9606	Hypoxia up-regulated protein 1
Q6P4R8	NFRKB_HUMAN	NFRKB	30	Homo sapiens OX=9606	Nuclear factor related to kappa-B-binding protein
Q15459	SF3A1_HUMAN	SF3A1	30	Homo sapiens OX=9606	Splicing factor 3A subunit 1
Q13813	SPTN1_HUMAN	SPTAN1	30	Homo sapiens OX=9606	Spectrin alpha chain, non-erythrocytic 1
O43432	IF4G3_HUMAN	EIF4G3	29	Homo sapiens OX=9606	Eukaryotic translation initiation factor 4 gamma 3
Q9NTZ6	RBM12_HUMAN	RBM12	29	Homo sapiens OX=9606	RNA-binding protein 12
P07355	ANXA2_HUMAN	ANXA2	28	Homo sapiens OX=9606	Annexin A2
Q7Z589	EMSY_HUMAN	EMSY	28	Homo sapiens OX=9606	BRCA2-interacting transcriptional repressor EMSY
P08238	HS90B_HUMAN	HSP90AB1	28	Homo sapiens OX=9606	Heat shock protein HSP 90-beta
Q5T6F2	UBAP2_HUMAN	UBAP2	28	Homo sapiens OX=9606	Ubiquitin-associated protein 2
P98082	DAB2_HUMAN	DAB2	27	Homo sapiens OX=9606	Disabled homolog 2
P13639	EF2_HUMAN	EEF2	27	Homo sapiens OX=9606	Elongation factor 2
Q7Z739	YTHD3_HUMAN	YTHDF3	27	Homo sapiens OX=9606	YTH domain-containing family protein 3
Q99700	ATX2_HUMAN	ATXN2	26	Homo sapiens OX=9606	Ataxin-2
Q12830	BPTF_HUMAN	BPTF	26	Homo sapiens OX=9606	Nucleosome-remodeling factor subunit BPTF
P04406	G3P_HUMAN	GAPDH	26	Homo sapiens OX=9606	Glyceraldehyde-3-phosphate dehydrogenase
P02533	K1C14_HUMAN	KRT14	26	Homo sapiens OX=9606	Keratin, type I cytoskeletal 14
P46821	MAP1B_HUMAN	MAP1B	26	Homo sapiens OX=9606	Microtubule-associated protein 1B
O75376	NCOR1_HUMAN	NCOR1	26	Homo sapiens OX=9606	Nuclear receptor corepressor 1
Q96PK6	RBM14_HUMAN	RBM14	26	Homo sapiens OX=9606	RNA-binding protein 14
Q9H4A3	WNK1_HUMAN	WNK1	26	Homo sapiens OX=9606	Serine/threonine-protein kinase WNK1
Q8IWZ3	ANKH1_HUMAN	ANKHD1	25	Homo sapiens OX=9606	Ankyrin repeat and KH domain-containing protein 1
Q00610	CLH1_HUMAN	CLTC	25	Homo sapiens OX=9606	Clathrin heavy chain 1
Q93052	LPP_HUMAN	LPP	25	Homo sapiens OX=9606	Lipoma-preferred partner
P07237	PDIA1_HUMAN	P4HB	25	Homo sapiens OX=9606	Protein disulfide-isomerase
P85037	FOXK1_HUMAN	FOXK1	24	Homo sapiens OX=9606	Forkhead box protein K1
Q00839	HNRPU_HUMAN	HNRNPU	24	Homo sapiens OX=9606	Heterogeneous nuclear ribonucleoprotein U
Q04721	NOTC2_HUMAN	NOTCH2	24	Homo sapiens OX=9606	Neurogenic locus notch homolog protein 2
P23246	SFPQ_HUMAN	SFPQ	24	Homo sapiens OX=9606	Splicing factor, proline- and glutamine-rich
Q15942	ZYX_HUMAN	ZYX	24	Homo sapiens OX=9606	Zyxin
P04075	ALDOA_HUMAN	ALDOA	23	Homo sapiens OX=9606	Fructose-bisphosphate aldolase A
O43491	E41L2_HUMAN	EPB41L2	23	Homo sapiens OX=9606	Band 4.1-like protein 2
Q86YP4	P66A_HUMAN	GATAD2A	23	Homo sapiens OX=9606	Transcriptional repressor p66-alpha
Q14847	LASP1_HUMAN	LASP1	23	Homo sapiens OX=9606	LIM and SH3 domain protein 1
Q14766	LTBP1_HUMAN	LTBP1	23	Homo sapiens OX=9606	Latent-transforming growth factor beta-binding protein 1
P30101	PDIA3_HUMAN	PDIA3	23	Homo sapiens OX=9606	Protein disulfide-isomerase A3
Q9NR12	PDLI7_HUMAN	PDLIM7	23	Homo sapiens OX=9606	PDZ and LIM domain protein 7
P18583	SON_HUMAN	SON	23	Homo sapiens OX=9606	Protein SON
Q6ZRS2	SRCAP_HUMAN	SRCAP	23	Homo sapiens OX=9606	Helicase SRCAP
Q8WXI9	P66B_HUMAN	GATAD2B	22	Homo sapiens OX=9606	Transcriptional repressor p66-beta
P22626	ROA2_HUMAN	HNRNPA2B1	22	Homo sapiens OX=9606	Heterogeneous nuclear ribonucleoproteins A2/B1
Q9NZM1	MYOF_HUMAN	MYOF	22	Homo sapiens OX=9606	Myoferlin
P78527	PRKDC_HUMAN	PRKDC	22	Homo sapiens OX=9606	DNA-dependent protein kinase catalytic subunit
Q15293	RCN1_HUMAN	RCN1	22	Homo sapiens OX=9606	Reticulocalbin-1
P53992	SC24C_HUMAN	SEC24C	22	Homo sapiens OX=9606	Protein transport protein Sec24C
P12814	ACTN1_HUMAN	ACTN1	21	Homo sapiens OX=9606	Alpha-actinin-1
P23142	FBLN1_HUMAN	FBLN1	21	Homo sapiens OX=9606	Fibulin-1
P35556	FBN2_HUMAN	FBN2	21	Homo sapiens OX=9606	Fibrillin-2
P52272	HNRPM_HUMAN	HNRNPM	21	Homo sapiens OX=9606	Heterogeneous nuclear ribonucleoprotein M
Q86YZ3	HORN_HUMAN	HRNR	21	Homo sapiens OX=9606	Hornerin
P11021	BIP_HUMAN	HSPA5	21	Homo sapiens OX=9606	Endoplasmic reticulum chaperone BiP
P46940	IQGA1_HUMAN	IQGAP1	21	Homo sapiens OX=9606	Ras GTPase-activating-like protein IQGAP1
Q9Y618	NCOR2_HUMAN	NCOR2	21	Homo sapiens OX=9606	Nuclear receptor corepressor 2
Q01995	TAGL_HUMAN	TAGLN	21	Homo sapiens OX=9606	Transgelin
Q9NYU2	UGGG1_HUMAN	UGGT1	21	Homo sapiens OX=9606	UDP-glucose:glycoprotein glucosyltransferase 1
Q9NZN8	CNOT2_HUMAN	CNOT2	20	Homo sapiens OX=9606	CCR4-NOT transcription complex subunit 2
Q99715	COCA1_HUMAN	COL12A1	20	Homo sapiens OX=9606	Collagen alpha-1(XII) chain
Q04637	IF4G1_HUMAN	EIF4G1	20	Homo sapiens OX=9606	Eukaryotic translation initiation factor 4 gamma 1
O14964	HGS_HUMAN	HGS	20	Homo sapiens OX=9606	Hepatocyte growth factor-regulated tyrosine kinase substrate
Q15233	NONO_HUMAN	NONO	20	Homo sapiens OX=9606	Non-POU domain-containing octamer-binding protein
Q7Z3B4	NUP54_HUMAN	NUP54	20	Homo sapiens OX=9606	Nucleoporin p54
Q13492	PICAL_HUMAN	PICALM	20	Homo sapiens OX=9606	Phosphatidylinositol-binding clathrin assembly protein
P14618	KPYM_HUMAN	PKM	20	Homo sapiens OX=9606	Pyruvate kinase PKM
Q5VT52	RPRD2_HUMAN	RPRD2	20	Homo sapiens OX=9606	Regulation of nuclear pre-mRNA domain-containing protein 2
P62979	RS27A_HUMAN	RPS27A	20	Homo sapiens OX=9606	Ubiquitin-40S ribosomal protein S27a
P67936	TPM4_HUMAN	TPM4	20	Homo sapiens OX=9606	Tropomyosin alpha-4 chain
Q9ULU4	PKCB1_HUMAN	ZMYND8	20	Homo sapiens OX=9606	Protein kinase C-binding protein 1
Q12797	ASPH_HUMAN	ASPH	19	Homo sapiens OX=9606	Aspartyl/asparaginyl beta-hydroxylase
Q07065	CKAP4_HUMAN	CKAP4	19	Homo sapiens OX=9606	Cytoskeleton-associated protein 4
Q92793	CBP_HUMAN	CREBBP	19	Homo sapiens OX=9606	CREB-binding protein
Q14247	SRC8_HUMAN	CTTN	19	Homo sapiens OX=9606	Src substrate cortactin
Q96L91	EP400_HUMAN	EP400	19	Homo sapiens OX=9606	E1A-binding protein p400
P04259	K2C6B_HUMAN	KRT6B	19	Homo sapiens OX=9606	Keratin, type II cytoskeletal 6B
Q8WUM4	PDC6I_HUMAN	PDCD6IP	19	Homo sapiens OX=9606	Programmed cell death 6-interacting protein
Q2KHR3	QSER1_HUMAN	QSER1	19	Homo sapiens OX=9606	Glutamine and serine-rich protein 1
O15027	SC16A_HUMAN	SEC16A	19	Homo sapiens OX=9606	Protein transport protein Sec16A
Q92922	SMRC1_HUMAN	SMARCC1	19	Homo sapiens OX=9606	SWI/SNF complex subunit SMARCC1
Q13509	TBB3_HUMAN	TUBB3	19	Homo sapiens OX=9606	Tubulin beta-3 chain
Q8NFD5	ARI1B_HUMAN	ARID1B	18	Homo sapiens OX=9606	AT-rich interactive domain-containing protein 1B
Q01518	CAP1_HUMAN	CAP1	18	Homo sapiens OX=9606	Adenylyl cyclase-associated protein 1
P53621	COPA_HUMAN	COPA	18	Homo sapiens OX=9606	Coatomer subunit alpha
Q7LBC6	KDM3B_HUMAN	KDM3B	18	Homo sapiens OX=9606	Lysine-specific demethylase 3B
Q6MZP7	LIN54_HUMAN	LIN54	18	Homo sapiens OX=9606	Protein lin-54 homolog
Q12907	LMAN2_HUMAN	LMAN2	18	Homo sapiens OX=9606	Vesicular integral-membrane protein VIP36
P13667	PDIA4_HUMAN	PDIA4	18	Homo sapiens OX=9606	Protein disulfide-isomerase A4
Q7Z3K3	POGZ_HUMAN	POGZ	18	Homo sapiens OX=9606	Pogo transposable element with ZNF domain
Q9H0E3	SP130_HUMAN	SAP130	18	Homo sapiens OX=9606	Histone deacetylase complex subunit SAP130
Q9BQE3	TBA1C_HUMAN	TUBA1C	18	Homo sapiens OX=9606	Tubulin alpha-1C chain
P22314	UBA1_HUMAN	UBA1	18	Homo sapiens OX=9606	Ubiquitin-like modifier-activating enzyme 1
P55072	TERA_HUMAN	VCP	18	Homo sapiens OX=9606	Transitional endoplasmic reticulum ATPase
P49750	YLPM1_HUMAN	YLPM1	18	Homo sapiens OX=9606	YLP motif-containing protein 1
P52594	AGFG1_HUMAN	AGFG1	17	Homo sapiens OX=9606	Arf-GAP domain and FG repeat-containing protein 1
P08133	ANXA6_HUMAN	ANXA6	17	Homo sapiens OX=9606	Annexin A6
P63010	AP2B1_HUMAN	AP2B1	17	Homo sapiens OX=9606	AP-2 complex subunit beta
Q86VP6	CAND1_HUMAN	CAND1	17	Homo sapiens OX=9606	Cullin-associated NEDD8-dissociated protein 1
P50990	TCPQ_HUMAN	CCT8	17	Homo sapiens OX=9606	T-complex protein 1 subunit theta
P02452	CO1A1_HUMAN	COL1A1	17	Homo sapiens OX=9606	Collagen alpha-1(I) chain
Q08211	DHX9_HUMAN	DHX9	17	Homo sapiens OX=9606	ATP-dependent RNA helicase A
Q01844	EWS_HUMAN	EWSR1	17	Homo sapiens OX=9606	RNA-binding protein EWS
Q14697	GANAB_HUMAN	GANAB	17	Homo sapiens OX=9606	Neutral alpha-glucosidase AB
Q9H1B7	I2BPL_HUMAN	IRF2BPL	17	Homo sapiens OX=9606	Probable E3 ubiquitin-protein ligase IRF2BPL
P14923	PLAK_HUMAN	JUP	17	Homo sapiens OX=9606	Junction plakoglobin
P11047	LAMC1_HUMAN	LAMC1	17	Homo sapiens OX=9606	Laminin subunit gamma-1
Q9UKK3	PARP4_HUMAN	PARP4	17	Homo sapiens OX=9606	Protein mono-ADP-ribosyltransferase PARP4
Q9H792	PEAK1_HUMAN	PEAK1	17	Homo sapiens OX=9606	Inactive tyrosine-protein kinase PEAK1
Q9P2N5	RBM27_HUMAN	RBM27	17	Homo sapiens OX=9606	RNA-binding protein 27
O95486	SC24A_HUMAN	SEC24A	17	Homo sapiens OX=9606	Protein transport protein Sec24A
O95487	SC24B_HUMAN	SEC24B	17	Homo sapiens OX=9606	Protein transport protein Sec24B
Q7KZF4	SND1_HUMAN	SND1	17	Homo sapiens OX=9606	Staphylococcal nuclease domain-containing protein 1
P12270	TPR_HUMAN	TPR	17	Homo sapiens OX=9606	Nucleoprotein TPR
Q9UPN9	TRI33_HUMAN	TRIM33	17	Homo sapiens OX=9606	E3 ubiquitin-protein ligase TRIM33
Q68CP9	ARID2_HUMAN	ARID2	16	Homo sapiens OX=9606	AT-rich interactive domain-containing protein 2
Q5SW79	CE170_HUMAN	CEP170	16	Homo sapiens OX=9606	Centrosomal protein of 170 kDa
Q14008	CKAP5_HUMAN	CKAP5	16	Homo sapiens OX=9606	Cytoskeleton-associated protein 5
P12109	CO6A1_HUMAN	COL6A1	16	Homo sapiens OX=9606	Collagen alpha-1(VI) chain
Q02413	DSG1_HUMAN	DSG1	16	Homo sapiens OX=9606	Desmoglein-1
P26641	EF1G_HUMAN	EEF1G	16	Homo sapiens OX=9606	Elongation factor 1-gamma
Q8IUD2	RB6I2_HUMAN	ERC1	16	Homo sapiens OX=9606	ELKS/Rab6-interacting/CAST family member 1
Q00341	VIGLN_HUMAN	HDLBP	16	Homo sapiens OX=9606	Vigilin
P61978	HNRPK_HUMAN	HNRNPK	16	Homo sapiens OX=9606	Heterogeneous nuclear ribonucleoprotein K
P07900	HS90A_HUMAN	HSP90AA1	16	Homo sapiens OX=9606	Heat shock protein HSP 90-alpha
P34932	HSP74_HUMAN	HSPA4	16	Homo sapiens OX=9606	Heat shock 70 kDa protein 4
P17301	ITA2_HUMAN	ITGA2	16	Homo sapiens OX=9606	Integrin alpha-2
Q969V3	NCLN_HUMAN	NCLN	16	Homo sapiens OX=9606	Nicalin
Q32P28	P3H1_HUMAN	P3H1	16	Homo sapiens OX=9606	Prolyl 3-hydroxylase 1
O60664	PLIN3_HUMAN	PLIN3	16	Homo sapiens OX=9606	Perilipin-3
Q9P2E9	RRBP1_HUMAN	RRBP1	16	Homo sapiens OX=9606	Ribosome-binding protein 1
P31948	STIP1_HUMAN	STIP1	16	Homo sapiens OX=9606	Stress-induced-phosphoprotein 1
P29401	TKT_HUMAN	TKT	16	Homo sapiens OX=9606	Transketolase
P53396	ACLY_HUMAN	ACLY	15	Homo sapiens OX=9606	ATP-citrate synthase
P25705	ATPA_HUMAN	ATP5F1A	15	Homo sapiens OX=9606	ATP synthase subunit alpha, mitochondrial
Q14444	CAPR1_HUMAN	CAPRIN1	15	Homo sapiens OX=9606	Caprin-1
P21291	CSRP1_HUMAN	CSRP1	15	Homo sapiens OX=9606	Cysteine and glycine-rich protein 1
P07858	CATB_HUMAN	CTSB	15	Homo sapiens OX=9606	Cathepsin B
Q14192	FHL2_HUMAN	FHL2	15	Homo sapiens OX=9606	Four and a half LIM domains protein 2
P11413	G6PD_HUMAN	G6PD	15	Homo sapiens OX=9606	Glucose-6-phosphate 1-dehydrogenase
P31629	ZEP2_HUMAN	HIVEP2	15	Homo sapiens OX=9606	Transcription factor HIVEP2
P14866	HNRPL_HUMAN	HNRNPL	15	Homo sapiens OX=9606	Heterogeneous nuclear ribonucleoprotein L
Q9NZM3	ITSN2_HUMAN	ITSN2	15	Homo sapiens OX=9606	Intersectin-2
O60318	GANP_HUMAN	MCM3AP	15	Homo sapiens OX=9606	Germinal-center associated nuclear protein
P26038	MOES_HUMAN	MSN	15	Homo sapiens OX=9606	Moesin
P48681	NEST_HUMAN	NES	15	Homo sapiens OX=9606	Nestin
Q8WX93	PALLD_HUMAN	PALLD	15	Homo sapiens OX=9606	Palladin
P00558	PGK1_HUMAN	PGK1	15	Homo sapiens OX=9606	Phosphoglycerate kinase 1
Q9UHX1	PUF60_HUMAN	PUF60	15	Homo sapiens OX=9606	Poly(U)-binding-splicing factor PUF60
P18124	RL7_HUMAN	RPL7	15	Homo sapiens OX=9606	60S ribosomal protein L7
P62917	RL8_HUMAN	RPL8	15	Homo sapiens OX=9606	60S ribosomal protein L8
P49848	TAF6_HUMAN	TAF6	15	Homo sapiens OX=9606	Transcription initiation factor TFIID subunit 6
Q8NDV7	TNR6A_HUMAN	TNRC6A	15	Homo sapiens OX=9606	Trinucleotide repeat-containing gene 6A protein
Q99816	TS101_HUMAN	TSG101	15	Homo sapiens OX=9606	Tumor susceptibility gene 101 protein
P49588	SYAC_HUMAN	AARS1	14	Homo sapiens OX=9606	Alanine--tRNA ligase, cytoplasmic
Q6VMQ6	MCAF1_HUMAN	ATF7IP	14	Homo sapiens OX=9606	Activating transcription factor 7-interacting protein 1
P16615	AT2A2_HUMAN	ATP2A2	14	Homo sapiens OX=9606	Sarcoplasmic/endoplasmic reticulum calcium ATPase 2
P78371	TCPB_HUMAN	CCT2	14	Homo sapiens OX=9606	T-complex protein 1 subunit beta
Q92879	CELF1_HUMAN	CELF1	14	Homo sapiens OX=9606	CUGBP Elav-like family member 1
Q14677	EPN4_HUMAN	CLINT1	14	Homo sapiens OX=9606	Clathrin interactor 1
P12110	CO6A2_HUMAN	COL6A2	14	Homo sapiens OX=9606	Collagen alpha-2(VI) chain
P06733	ENOA_HUMAN	ENO1	14	Homo sapiens OX=9606	Alpha-enolase
Q9H8Y8	GORS2_HUMAN	GORASP2	14	Homo sapiens OX=9606	Golgi reassembly-stacking protein 2
Q8N1N4	K2C78_HUMAN	KRT78	14	Homo sapiens OX=9606	Keratin, type II cytoskeletal 78
P07942	LAMB1_HUMAN	LAMB1	14	Homo sapiens OX=9606	Laminin subunit beta-1
P43243	MATR3_HUMAN	MATR3	14	Homo sapiens OX=9606	Matrin-3
Q06830	PRDX1_HUMAN	PRDX1	14	Homo sapiens OX=9606	Peroxiredoxin-1
Q14671	PUM1_HUMAN	PUM1	14	Homo sapiens OX=9606	Pumilio homolog 1
Q6ZS17	RIPR1_HUMAN	RIPOR1	14	Homo sapiens OX=9606	Rho family-interacting cell polarization regulator 1
Q9UHR5	S30BP_HUMAN	SAP30BP	14	Homo sapiens OX=9606	SAP30-binding protein
Q6P3W7	SCYL2_HUMAN	SCYL2	14	Homo sapiens OX=9606	SCY1-like protein 2
P50454	SERPH_HUMAN	SERPINH1	14	Homo sapiens OX=9606	Serpin H1
Q96T58	MINT_HUMAN	SPEN	14	Homo sapiens OX=9606	Msx2-interacting protein
Q63HK5	TSH3_HUMAN	TSHZ3	14	Homo sapiens OX=9606	Teashirt homolog 3
Q9UHD9	UBQL2_HUMAN	UBQLN2	14	Homo sapiens OX=9606	Ubiquilin-2
Q5VZL5	ZMYM4_HUMAN	ZMYM4	14	Homo sapiens OX=9606	Zinc finger MYM-type protein 4
Q9Y2X9	ZN281_HUMAN	ZNF281	14	Homo sapiens OX=9606	Zinc finger protein 281
P50995	ANX11_HUMAN	ANXA11	13	Homo sapiens OX=9606	Annexin A11
Q9HDC9	APMAP_HUMAN	APMAP	13	Homo sapiens OX=9606	Adipocyte plasma membrane-associated protein
P31939	PUR9_HUMAN	ATIC	13	Homo sapiens OX=9606	Bifunctional purine biosynthesis protein ATIC
P49368	TCPG_HUMAN	CCT3	13	Homo sapiens OX=9606	T-complex protein 1 subunit gamma
Q92841	DDX17_HUMAN	DDX17	13	Homo sapiens OX=9606	Probable ATP-dependent RNA helicase DDX17
O43143	DHX15_HUMAN	DHX15	13	Homo sapiens OX=9606	Pre-mRNA-splicing factor ATP-dependent RNA helicase DHX15
O95302	FKBP9_HUMAN	FKBP9	13	Homo sapiens OX=9606	Peptidyl-prolyl cis-trans isomerase FKBP9
Q96AE4	FUBP1_HUMAN	FUBP1	13	Homo sapiens OX=9606	Far upstream element-binding protein 1
Q96I24	FUBP3_HUMAN	FUBP3	13	Homo sapiens OX=9606	Far upstream element-binding protein 3
Q7Z7M9	GALT5_HUMAN	GALNT5	13	Homo sapiens OX=9606	Polypeptide N-acetylgalactosaminyltransferase 5
P50395	GDIB_HUMAN	GDI2	13	Homo sapiens OX=9606	Rab GDP dissociation inhibitor beta
P19367	HXK1_HUMAN	HK1	13	Homo sapiens OX=9606	Hexokinase-1
Q9BUJ2	HNRL1_HUMAN	HNRNPUL1	13	Homo sapiens OX=9606	Heterogeneous nuclear ribonucleoprotein U-like protein 1
P38646	GRP75_HUMAN	HSPA9	13	Homo sapiens OX=9606	Stress-70 protein, mitochondrial
P10809	CH60_HUMAN	HSPD1	13	Homo sapiens OX=9606	60 kDa heat shock protein, mitochondrial
P20700	LMNB1_HUMAN	LMNB1	13	Homo sapiens OX=9606	Lamin-B1
P11586	C1TC_HUMAN	MTHFD1	13	Homo sapiens OX=9606	C-1-tetrahydrofolate synthase, cytoplasmic
O15460	P4HA2_HUMAN	P4HA2	13	Homo sapiens OX=9606	Prolyl 4-hydroxylase subunit alpha-2
Q01813	PFKAP_HUMAN	PFKP	13	Homo sapiens OX=9606	ATP-dependent 6-phosphofructokinase, platelet type
A8CG34	P121C_HUMAN	POM121C	13	Homo sapiens OX=9606	Nuclear envelope pore membrane protein POM 121C
P39023	RL3_HUMAN	RPL3	13	Homo sapiens OX=9606	60S ribosomal protein L3
P36578	RL4_HUMAN	RPL4	13	Homo sapiens OX=9606	60S ribosomal protein L4
P61247	RS3A_HUMAN	RPS3A	13	Homo sapiens OX=9606	40S ribosomal protein S3a
P62241	RS8_HUMAN	RPS8	13	Homo sapiens OX=9606	40S ribosomal protein S8
O00268	TAF4_HUMAN	TAF4	13	Homo sapiens OX=9606	Transcription initiation factor TFIID subunit 4
O75083	WDR1_HUMAN	WDR1	13	Homo sapiens OX=9606	WD repeat-containing protein 1
O95782	AP2A1_HUMAN	AP2A1	12	Homo sapiens OX=9606	AP-2 complex subunit alpha-1
P27540	ARNT_HUMAN	ARNT	12	Homo sapiens OX=9606	Aryl hydrocarbon receptor nuclear translocator
P05023	AT1A1_HUMAN	ATP1A1	12	Homo sapiens OX=9606	Sodium/potassium-transporting ATPase subunit alpha-1
P46379	BAG6_HUMAN	BAG6	12	Homo sapiens OX=9606	Large proline-rich protein BAG6
Q05682	CALD1_HUMAN	CALD1	12	Homo sapiens OX=9606	Caldesmon
Q9NXV6	CARF_HUMAN	CDKN2AIP	12	Homo sapiens OX=9606	CDKN2A-interacting protein
P08123	CO1A2_HUMAN	COL1A2	12	Homo sapiens OX=9606	Collagen alpha-2(I) chain
P17844	DDX5_HUMAN	DDX5	12	Homo sapiens OX=9606	Probable ATP-dependent RNA helicase DDX5
P36957	ODO2_HUMAN	DLST	12	Homo sapiens OX=9606	Dihydrolipoyllysine-residue succinyltransferase component of 2-oxoglutarate dehydrogenase complex, mitochondrial
Q16555	DPYL2_HUMAN	DPYSL2	12	Homo sapiens OX=9606	Dihydropyrimidinase-related protein 2
P04792	HSPB1_HUMAN	HSPB1	12	Homo sapiens OX=9606	Heat shock protein beta-1
Q70UQ0	IKIP_HUMAN	IKBIP	12	Homo sapiens OX=9606	Inhibitor of nuclear factor kappa-B kinase-interacting protein
Q15652	JHD2C_HUMAN	JMJD1C	12	Homo sapiens OX=9606	Probable JmjC domain-containing histone demethylation protein 2C
Q92945	FUBP2_HUMAN	KHSRP	12	Homo sapiens OX=9606	Far upstream element-binding protein 2
P08779	K1C16_HUMAN	KRT16	12	Homo sapiens OX=9606	Keratin, type I cytoskeletal 16
P42704	LPPRC_HUMAN	LRPPRC	12	Homo sapiens OX=9606	Leucine-rich PPR motif-containing protein, mitochondrial
Q15746	MYLK_HUMAN	MYLK	12	Homo sapiens OX=9606	Myosin light chain kinase, smooth muscle
Q86TC9	MYPN_HUMAN	MYPN	12	Homo sapiens OX=9606	Myopalladin
Q14686	NCOA6_HUMAN	NCOA6	12	Homo sapiens OX=9606	Nuclear receptor coactivator 6
Q9UM47	NOTC3_HUMAN	NOTCH3	12	Homo sapiens OX=9606	Neurogenic locus notch homolog protein 3
P13674	P4HA1_HUMAN	P4HA1	12	Homo sapiens OX=9606	Prolyl 4-hydroxylase subunit alpha-1
P07737	PROF1_HUMAN	PFN1	12	Homo sapiens OX=9606	Profilin-1
Q96BD5	PF21A_HUMAN	PHF21A	12	Homo sapiens OX=9606	PHD finger protein 21A
O60568	PLOD3_HUMAN	PLOD3	12	Homo sapiens OX=9606	Multifunctional procollagen lysine hydroxylase and glycosyltransferase LH3
P14314	GLU2B_HUMAN	PRKCSH	12	Homo sapiens OX=9606	Glucosidase 2 subunit beta
O75400	PR40A_HUMAN	PRPF40A	12	Homo sapiens OX=9606	Pre-mRNA-processing factor 40 homolog A
Q06330	SUH_HUMAN	RBPJ	12	Homo sapiens OX=9606	Recombining binding protein suppressor of hairless
Q96D15	RCN3_HUMAN	RCN3	12	Homo sapiens OX=9606	Reticulocalbin-3
Q02878	RL6_HUMAN	RPL6	12	Homo sapiens OX=9606	60S ribosomal protein L6
P62424	RL7A_HUMAN	RPL7A	12	Homo sapiens OX=9606	60S ribosomal protein L7a
P15880	RS2_HUMAN	RPS2	12	Homo sapiens OX=9606	40S ribosomal protein S2
Q9Y3I0	RTCB_HUMAN	RTCB	12	Homo sapiens OX=9606	RNA-splicing ligase RtcB homolog
Q9ULM3	YETS2_HUMAN	YEATS2	12	Homo sapiens OX=9606	YEATS domain-containing protein 2
P25490	TYY1_HUMAN	YY1	12	Homo sapiens OX=9606	Transcriptional repressor protein YY1
P01023	A2MG_HUMAN	A2M	11	Homo sapiens OX=9606	Alpha-2-macroglobulin
P55265	DSRAD_HUMAN	ADAR	11	Homo sapiens OX=9606	Double-stranded RNA-specific adenosine deaminase
P04083	ANXA1_HUMAN	ANXA1	11	Homo sapiens OX=9606	Annexin A1
Q14865	ARI5B_HUMAN	ARID5B	11	Homo sapiens OX=9606	AT-rich interactive domain-containing protein 5B
P54253	ATX1_HUMAN	ATXN1	11	Homo sapiens OX=9606	Ataxin-1
Q86X55	CARM1_HUMAN	CARM1	11	Homo sapiens OX=9606	Histone-arginine methyltransferase CARM1
P48643	TCPE_HUMAN	CCT5	11	Homo sapiens OX=9606	T-complex protein 1 subunit epsilon
P40227	TCPZ_HUMAN	CCT6A	11	Homo sapiens OX=9606	T-complex protein 1 subunit zeta
Q99832	TCPH_HUMAN	CCT7	11	Homo sapiens OX=9606	T-complex protein 1 subunit eta
Q9HCK8	CHD8_HUMAN	CHD8	11	Homo sapiens OX=9606	Chromodomain-helicase-DNA-binding protein 8
Q96RK0	CIC_HUMAN	CIC	11	Homo sapiens OX=9606	Protein capicua homolog
Q13620	CUL4B_HUMAN	CUL4B	11	Homo sapiens OX=9606	Cullin-4B
Q9UJU6	DBNL_HUMAN	DBNL	11	Homo sapiens OX=9606	Drebrin-like protein
P29692	EF1D_HUMAN	EEF1D	11	Homo sapiens OX=9606	Elongation factor 1-delta
P32519	ELF1_HUMAN	ELF1	11	Homo sapiens OX=9606	ETS-related transcription factor Elf-1
P07814	SYEP_HUMAN	EPRS1	11	Homo sapiens OX=9606	Bifunctional glutamate/proline--tRNA ligase
Q01167	FOXK2_HUMAN	FOXK2	11	Homo sapiens OX=9606	Forkhead box protein K2
Q16658	FSCN1_HUMAN	FSCN1	11	Homo sapiens OX=9606	Fascin
P06396	GELS_HUMAN	GSN	11	Homo sapiens OX=9606	Gelsolin
P10412	H14_HUMAN	H1-4	11	Homo sapiens OX=9606	Histone H1.4
O60814	H2B1K_HUMAN	H2BC12	11	Homo sapiens OX=9606	Histone H2B type 1-K	sp|P57053|H2BFS_HUMAN, sp|P58876|H2B1D_HUMAN, sp|P62807|H2B1C_HUMAN, sp|Q5QNW6|H2B2F_HUMAN, sp|Q93079|H2B1H_HUMAN, sp|Q99877|H2B1N_HUMAN, sp|Q99879|H2B1M_HUMAN, sp|Q99880|H2B1L_HUMAN
O95479	G6PE_HUMAN	H6PD	11	Homo sapiens OX=9606	GDH/6PGL endoplasmic bifunctional protein
Q9P2N6	KANL3_HUMAN	KANSL3	11	Homo sapiens OX=9606	KAT8 regulatory NSL complex subunit 3
P13646	K1C13_HUMAN	KRT13	11	Homo sapiens OX=9606	Keratin, type I cytoskeletal 13
P25205	MCM3_HUMAN	MCM3	11	Homo sapiens OX=9606	DNA replication licensing factor MCM3
P19338	NUCL_HUMAN	NCL	11	Homo sapiens OX=9606	Nucleolin
Q99435	NELL2_HUMAN	NELL2	11	Homo sapiens OX=9606	Protein kinase C-binding protein NELL2
O60502	OGA_HUMAN	OGA	11	Homo sapiens OX=9606	Protein O-GlcNAcase
P09874	PARP1_HUMAN	PARP1	11	Homo sapiens OX=9606	Poly [ADP-ribose] polymerase 1
Q13835	PKP1_HUMAN	PKP1	11	Homo sapiens OX=9606	Plakophilin-1
O00469	PLOD2_HUMAN	PLOD2	11	Homo sapiens OX=9606	Procollagen-lysine,2-oxoglutarate 5-dioxygenase 2
Q5JSZ5	PRC2B_HUMAN	PRRC2B	11	Homo sapiens OX=9606	Protein PRRC2B
Q13200	PSMD2_HUMAN	PSMD2	11	Homo sapiens OX=9606	26S proteasome non-ATPase regulatory subunit 2
O00391	QSOX1_HUMAN	QSOX1	11	Homo sapiens OX=9606	Sulfhydryl oxidase 1
Q9BWF3	RBM4_HUMAN	RBM4	11	Homo sapiens OX=9606	RNA-binding protein 4
Q07020	RL18_HUMAN	RPL18	11	Homo sapiens OX=9606	60S ribosomal protein L18
P46777	RL5_HUMAN	RPL5	11	Homo sapiens OX=9606	60S ribosomal protein L5
P62269	RS18_HUMAN	RPS18	11	Homo sapiens OX=9606	40S ribosomal protein S18
Q14160	SCRIB_HUMAN	SCRIB	11	Homo sapiens OX=9606	Protein scribble homolog
Q9UHD8	SEPT9_HUMAN	SEPTIN9	11	Homo sapiens OX=9606	Septin-9
Q7Z6J0	SH3R1_HUMAN	SH3RF1	11	Homo sapiens OX=9606	E3 ubiquitin-protein ligase SH3RF1
Q8TAQ2	SMRC2_HUMAN	SMARCC2	11	Homo sapiens OX=9606	SWI/SNF complex subunit SMARCC2
Q92734	TFG_HUMAN	TFG	11	Homo sapiens OX=9606	Protein TFG
P12956	XRCC6_HUMAN	XRCC6	11	Homo sapiens OX=9606	X-ray repair cross-complementing protein 6
P61981	1433G_HUMAN	YWHAG	11	Homo sapiens OX=9606	14-3-3 protein gamma
Q9H4I2	ZHX3_HUMAN	ZHX3	11	Homo sapiens OX=9606	Zinc fingers and homeoboxes protein 3
P08758	ANXA5_HUMAN	ANXA5	10	Homo sapiens OX=9606	Annexin A5
P48444	COPD_HUMAN	ARCN1	10	Homo sapiens OX=9606	Coatomer subunit delta
P27797	CALR_HUMAN	CALR	10	Homo sapiens OX=9606	Calreticulin
Q9NYV4	CDK12_HUMAN	CDK12	10	Homo sapiens OX=9606	Cyclin-dependent kinase 12
P30622	CLIP1_HUMAN	CLIP1	10	Homo sapiens OX=9606	CAP-Gly domain-containing linker protein 1
Q9ULV4	COR1C_HUMAN	CORO1C	10	Homo sapiens OX=9606	Coronin-1C
P55060	XPO2_HUMAN	CSE1L	10	Homo sapiens OX=9606	Exportin-2
Q8IZD4	DCP1B_HUMAN	DCP1B	10	Homo sapiens OX=9606	mRNA-decapping enzyme 1B
O00571	DDX3X_HUMAN	DDX3X	10	Homo sapiens OX=9606	ATP-dependent RNA helicase DDX3X
Q9BTC0	DIDO1_HUMAN	DIDO1	10	Homo sapiens OX=9606	Death-inducer obliterator 1
P68104	EF1A1_HUMAN	EEF1A1	10	Homo sapiens OX=9606	Elongation factor 1-alpha 1	sp|Q5VTE0|EF1A3_HUMAN
Q8N3X1	FNBP4_HUMAN	FNBP4	10	Homo sapiens OX=9606	Formin-binding protein 4
P15586	GNS_HUMAN	GNS	10	Homo sapiens OX=9606	N-acetylglucosamine-6-sulfatase
P00505	AATM_HUMAN	GOT2	10	Homo sapiens OX=9606	Aspartate aminotransferase, mitochondrial
P09651	ROA1_HUMAN	HNRNPA1	10	Homo sapiens OX=9606	Heterogeneous nuclear ribonucleoprotein A1
Q12906	ILF3_HUMAN	ILF3	10	Homo sapiens OX=9606	Interleukin enhancer-binding factor 3
P78559	MAP1A_HUMAN	MAP1A	10	Homo sapiens OX=9606	Microtubule-associated protein 1A
P40926	MDHM_HUMAN	MDH2	10	Homo sapiens OX=9606	Malate dehydrogenase, mitochondrial
Q9ULH7	MRTFB_HUMAN	MRTFB	10	Homo sapiens OX=9606	Myocardin-related transcription factor B
P60660	MYL6_HUMAN	MYL6	10	Homo sapiens OX=9606	Myosin light polypeptide 6
Q9BVL2	NUP58_HUMAN	NUP58	10	Homo sapiens OX=9606	Nucleoporin p58/p45
O43175	SERA_HUMAN	PHGDH	10	Homo sapiens OX=9606	D-3-phosphoglycerate dehydrogenase
Q9P0K7	RAI14_HUMAN	RAI14	10	Homo sapiens OX=9606	Ankycorbin
P46776	RL27A_HUMAN	RPL27A	10	Homo sapiens OX=9606	60S ribosomal protein L27a
P46779	RL28_HUMAN	RPL28	10	Homo sapiens OX=9606	60S ribosomal protein L28
P62249	RS16_HUMAN	RPS16	10	Homo sapiens OX=9606	40S ribosomal protein S16
P23396	RS3_HUMAN	RPS3	10	Homo sapiens OX=9606	40S ribosomal protein S3
P62701	RS4X_HUMAN	RPS4X	10	Homo sapiens OX=9606	40S ribosomal protein S4, X isoform
Q9NVA2	SEP11_HUMAN	SEPTIN11	10	Homo sapiens OX=9606	Septin-11
Q92540	SMG7_HUMAN	SMG7	10	Homo sapiens OX=9606	Protein SMG7
P08047	SP1_HUMAN	SP1	10	Homo sapiens OX=9606	Transcription factor Sp1
P11831	SRF_HUMAN	SRF	10	Homo sapiens OX=9606	Serum response factor
P54259	ATN1_HUMAN	ATN1	9	Homo sapiens OX=9606	Atrophin-1
P27708	PYR1_HUMAN	CAD	9	Homo sapiens OX=9606	CAD protein
P17655	CAN2_HUMAN	CAPN2	9	Homo sapiens OX=9606	Calpain-2 catalytic subunit
P29279	CCN2_HUMAN	CCN2	9	Homo sapiens OX=9606	CCN family member 2
P35606	COPB2_HUMAN	COPB2	9	Homo sapiens OX=9606	Coatomer subunit beta'
P14868	SYDC_HUMAN	DARS1	9	Homo sapiens OX=9606	Aspartate--tRNA ligase, cytoplasmic
Q6P2E9	EDC4_HUMAN	EDC4	9	Homo sapiens OX=9606	Enhancer of mRNA-decapping protein 4
Q8N8S7	ENAH_HUMAN	ENAH	9	Homo sapiens OX=9606	Protein enabled homolog
Q9Y2J2	E41L3_HUMAN	EPB41L3	9	Homo sapiens OX=9606	Band 4.1-like protein 3
Q9Y6I3	EPN1_HUMAN	EPN1	9	Homo sapiens OX=9606	Epsin-1
Q9Y282	ERGI3_HUMAN	ERGIC3	9	Homo sapiens OX=9606	Endoplasmic reticulum-Golgi intermediate compartment protein 3
Q6UN15	FIP1_HUMAN	FIP1L1	9	Homo sapiens OX=9606	Pre-mRNA 3'-end-processing factor FIP1
Q5D862	FILA2_HUMAN	FLG2	9	Homo sapiens OX=9606	Filaggrin-2
Q53EP0	FND3B_HUMAN	FNDC3B	9	Homo sapiens OX=9606	Fibronectin type III domain-containing protein 3B
P15408	FOSL2_HUMAN	FOSL2	9	Homo sapiens OX=9606	Fos-related antigen 2
P41250	GARS_HUMAN	GARS1	9	Homo sapiens OX=9606	Glycine--tRNA ligase
Q06210	GFPT1_HUMAN	GFPT1	9	Homo sapiens OX=9606	Glutamine--fructose-6-phosphate aminotransferase [isomerizing] 1
P16401	H15_HUMAN	H1-5	9	Homo sapiens OX=9606	Histone H1.5
Q71DI3	H32_HUMAN	H3C15	9	Homo sapiens OX=9606	Histone H3.2
Q14103	HNRPD_HUMAN	HNRNPD	9	Homo sapiens OX=9606	Heterogeneous nuclear ribonucleoprotein D0
Q1KMD3	HNRL2_HUMAN	HNRNPUL2	9	Homo sapiens OX=9606	Heterogeneous nuclear ribonucleoprotein U-like protein 2
P41252	SYIC_HUMAN	IARS1	9	Homo sapiens OX=9606	Isoleucine--tRNA ligase, cytoplasmic
P56199	ITA1_HUMAN	ITGA1	9	Homo sapiens OX=9606	Integrin alpha-1
P08648	ITA5_HUMAN	ITGA5	9	Homo sapiens OX=9606	Integrin alpha-5
P33176	KINH_HUMAN	KIF5B	9	Homo sapiens OX=9606	Kinesin-1 heavy chain
Q5T749	KPRP_HUMAN	KPRP	9	Homo sapiens OX=9606	Keratinocyte proline-rich protein
P00338	LDHA_HUMAN	LDHA	9	Homo sapiens OX=9606	L-lactate dehydrogenase A chain
Q9UHB6	LIMA1_HUMAN	LIMA1	9	Homo sapiens OX=9606	LIM domain and actin-binding protein 1
Q9NR56	MBNL1_HUMAN	MBNL1	9	Homo sapiens OX=9606	Muscleblind-like protein 1
Q8IWI9	MGAP_HUMAN	MGA	9	Homo sapiens OX=9606	MAX gene-associated protein
Q9UBG0	MRC2_HUMAN	MRC2	9	Homo sapiens OX=9606	C-type mannose receptor 2
Q14112	NID2_HUMAN	NID2	9	Homo sapiens OX=9606	Nidogen-2
P37198	NUP62_HUMAN	NUP62	9	Homo sapiens OX=9606	Nuclear pore glycoprotein p62
Q8IVL5	P3H2_HUMAN	P3H2	9	Homo sapiens OX=9606	Prolyl 3-hydroxylase 2
Q13310	PABP4_HUMAN	PABPC4	9	Homo sapiens OX=9606	Polyadenylate-binding protein 4
Q15366	PCBP2_HUMAN	PCBP2	9	Homo sapiens OX=9606	Poly(rC)-binding protein 2
P12004	PCNA_HUMAN	PCNA	9	Homo sapiens OX=9606	Proliferating cell nuclear antigen
Q15084	PDIA6_HUMAN	PDIA6	9	Homo sapiens OX=9606	Protein disulfide-isomerase A6
Q13308	PTK7_HUMAN	PTK7	9	Homo sapiens OX=9606	Inactive tyrosine-protein kinase 7
P62826	RAN_HUMAN	RAN	9	Homo sapiens OX=9606	GTP-binding nuclear protein Ran
P54136	SYRC_HUMAN	RARS1	9	Homo sapiens OX=9606	Arginine--tRNA ligase, cytoplasmic
P98175	RBM10_HUMAN	RBM10	9	Homo sapiens OX=9606	RNA-binding protein 10
P13489	RINI_HUMAN	RNH1	9	Homo sapiens OX=9606	Ribonuclease inhibitor
P26373	RL13_HUMAN	RPL13	9	Homo sapiens OX=9606	60S ribosomal protein L13
P04843	RPN1_HUMAN	RPN1	9	Homo sapiens OX=9606	Dolichyl-diphosphooligosaccharide--protein glycosyltransferase subunit 1
A3KN83	SBNO1_HUMAN	SBNO1	9	Homo sapiens OX=9606	Protein strawberry notch homolog 1
O75396	SC22B_HUMAN	SEC22B	9	Homo sapiens OX=9606	Vesicle-trafficking protein SEC22b
Q15019	SEPT2_HUMAN	SEPTIN2	9	Homo sapiens OX=9606	Septin-2
Q9P270	SLAI2_HUMAN	SLAIN2	9	Homo sapiens OX=9606	SLAIN motif-containing protein 2
P05141	ADT2_HUMAN	SLC25A5	9	Homo sapiens OX=9606	ADP/ATP translocase 2
Q15750	TAB1_HUMAN	TAB1	9	Homo sapiens OX=9606	TGF-beta-activated kinase 1 and MAP3K7-binding protein 1
P37837	TALDO_HUMAN	TALDO1	9	Homo sapiens OX=9606	Transaldolase
P17987	TCPA_HUMAN	TCP1	9	Homo sapiens OX=9606	T-complex protein 1 subunit alpha
P02786	TFR1_HUMAN	TFRC	9	Homo sapiens OX=9606	Transferrin receptor protein 1
P21980	TGM2_HUMAN	TGM2	9	Homo sapiens OX=9606	Protein-glutamine gamma-glutamyltransferase 2
Q9BVK6	TMED9_HUMAN	TMED9	9	Homo sapiens OX=9606	Transmembrane emp24 domain-containing protein 9
Q9HBL0	TENS1_HUMAN	TNS1	9	Homo sapiens OX=9606	Tensin-1
P29144	TPP2_HUMAN	TPP2	9	Homo sapiens OX=9606	Tripeptidyl-peptidase 2
Q16881	TRXR1_HUMAN	TXNRD1	9	Homo sapiens OX=9606	Thioredoxin reductase 1, cytoplasmic
Q9Y6X8	ZHX2_HUMAN	ZHX2	9	Homo sapiens OX=9606	Zinc fingers and homeoboxes protein 2
P61158	ARP3_HUMAN	ACTR3	8	Homo sapiens OX=9606	Actin-related protein 3
P54886	P5CS_HUMAN	ALDH18A1	8	Homo sapiens OX=9606	Delta-1-pyrroline-5-carboxylate synthase
Q8TCU4	ALMS1_HUMAN	ALMS1	8	Homo sapiens OX=9606	Alstrom syndrome protein 1
P20073	ANXA7_HUMAN	ANXA7	8	Homo sapiens OX=9606	Annexin A7
P06576	ATPB_HUMAN	ATP5F1B	8	Homo sapiens OX=9606	ATP synthase subunit beta, mitochondrial
O43684	BUB3_HUMAN	BUB3	8	Homo sapiens OX=9606	Mitotic checkpoint protein BUB3
P27824	CALX_HUMAN	CANX	8	Homo sapiens OX=9606	Calnexin
P50991	TCPD_HUMAN	CCT4	8	Homo sapiens OX=9606	T-complex protein 1 subunit delta
P16070	CD44_HUMAN	CD44	8	Homo sapiens OX=9606	CD44 antigen
P51911	CNN1_HUMAN	CNN1	8	Homo sapiens OX=9606	Calponin-1
Q99439	CNN2_HUMAN	CNN2	8	Homo sapiens OX=9606	Calponin-2
O75718	CRTAP_HUMAN	CRTAP	8	Homo sapiens OX=9606	Cartilage-associated protein
Q6UVK1	CSPG4_HUMAN	CSPG4	8	Homo sapiens OX=9606	Chondroitin sulfate proteoglycan 4
Q14203	DCTN1_HUMAN	DCTN1	8	Homo sapiens OX=9606	Dynactin subunit 1
Q14195	DPYL3_HUMAN	DPYSL3	8	Homo sapiens OX=9606	Dihydropyrimidinase-related protein 3
Q13409	DC1I2_HUMAN	DYNC1I2	8	Homo sapiens OX=9606	Cytoplasmic dynein 1 intermediate chain 2
P05198	IF2A_HUMAN	EIF2S1	8	Homo sapiens OX=9606	Eukaryotic translation initiation factor 2 subunit 1
P20042	IF2B_HUMAN	EIF2S2	8	Homo sapiens OX=9606	Eukaryotic translation initiation factor 2 subunit 2
Q14152	EIF3A_HUMAN	EIF3A	8	Homo sapiens OX=9606	Eukaryotic translation initiation factor 3 subunit A
O00303	EIF3F_HUMAN	EIF3F	8	Homo sapiens OX=9606	Eukaryotic translation initiation factor 3 subunit F
P60842	IF4A1_HUMAN	EIF4A1	8	Homo sapiens OX=9606	Eukaryotic initiation factor 4A-I
Q9Y6C2	EMIL1_HUMAN	EMILIN1	8	Homo sapiens OX=9606	EMILIN-1
P15311	EZRI_HUMAN	EZR	8	Homo sapiens OX=9606	Ezrin
P07954	FUMH_HUMAN	FH	8	Homo sapiens OX=9606	Fumarate hydratase, mitochondrial
Q92896	GSLG1_HUMAN	GLG1	8	Homo sapiens OX=9606	Golgi apparatus protein 1
P00367	DHE3_HUMAN	GLUD1	8	Homo sapiens OX=9606	Glutamate dehydrogenase 1, mitochondrial
P62805	H4_HUMAN	H4C1	8	Homo sapiens OX=9606	Histone H4
P40939	ECHA_HUMAN	HADHA	8	Homo sapiens OX=9606	Trifunctional enzyme subunit alpha, mitochondrial
P55084	ECHB_HUMAN	HADHB	8	Homo sapiens OX=9606	Trifunctional enzyme subunit beta, mitochondrial
P56524	HDAC4_HUMAN	HDAC4	8	Homo sapiens OX=9606	Histone deacetylase 4
P0DMV8	HS71A_HUMAN	HSPA1A	8	Homo sapiens OX=9606	Heat shock 70 kDa protein 1A	sp|P0DMV9|HS71B_HUMAN
Q92598	HS105_HUMAN	HSPH1	8	Homo sapiens OX=9606	Heat shock protein 105 kDa
O00410	IPO5_HUMAN	IPO5	8	Homo sapiens OX=9606	Importin-5
Q15046	SYK_HUMAN	KARS1	8	Homo sapiens OX=9606	Lysine--tRNA ligase
Q07866	KLC1_HUMAN	KLC1	8	Homo sapiens OX=9606	Kinesin light chain 1
P05783	K1C18_HUMAN	KRT18	8	Homo sapiens OX=9606	Keratin, type I cytoskeletal 18
Q86V48	LUZP1_HUMAN	LUZP1	8	Homo sapiens OX=9606	Leucine zipper protein 1
Q6PJG2	MDEAS_HUMAN	MIDEAS	8	Homo sapiens OX=9606	Mitotic deacetylase-associated SANT domain protein
O94916	NFAT5_HUMAN	NFAT5	8	Homo sapiens OX=9606	Nuclear factor of activated T-cells 5
Q8TAT6	NPL4_HUMAN	NPLOC4	8	Homo sapiens OX=9606	Nuclear protein localization protein 4 homolog
P06748	NPM_HUMAN	NPM1	8	Homo sapiens OX=9606	Nucleophosmin
Q6VY07	PACS1_HUMAN	PACS1	8	Homo sapiens OX=9606	Phosphofurin acidic cluster sorting protein 1
Q96AQ6	PBIP1_HUMAN	PBXIP1	8	Homo sapiens OX=9606	Pre-B-cell leukemia transcription factor-interacting protein 1
P12955	PEPD_HUMAN	PEPD	8	Homo sapiens OX=9606	Xaa-Pro dipeptidase
P52209	6PGD_HUMAN	PGD	8	Homo sapiens OX=9606	6-phosphogluconate dehydrogenase, decarboxylating
P23284	PPIB_HUMAN	PPIB	8	Homo sapiens OX=9606	Peptidyl-prolyl cis-trans isomerase B
P30041	PRDX6_HUMAN	PRDX6	8	Homo sapiens OX=9606	Peroxiredoxin-6
P07602	SAP_HUMAN	PSAP	8	Homo sapiens OX=9606	Prosaposin
Q15032	R3HD1_HUMAN	R3HDM1	8	Homo sapiens OX=9606	R3H domain-containing protein 1
Q09028	RBBP4_HUMAN	RBBP4	8	Homo sapiens OX=9606	Histone-binding protein RBBP4
Q7Z6E9	RBBP6_HUMAN	RBBP6	8	Homo sapiens OX=9606	E3 ubiquitin-protein ligase RBBP6
Q96D71	REPS1_HUMAN	REPS1	8	Homo sapiens OX=9606	RalBP1-associated Eps domain-containing protein 1
P22670	RFX1_HUMAN	RFX1	8	Homo sapiens OX=9606	MHC class II regulatory factor RFX1
P62280	RS11_HUMAN	RPS11	8	Homo sapiens OX=9606	40S ribosomal protein S11
P46781	RS9_HUMAN	RPS9	8	Homo sapiens OX=9606	40S ribosomal protein S9
Q9UPN6	SCAF8_HUMAN	SCAF8	8	Homo sapiens OX=9606	SR-related and CTD-associated factor 8
Q96KG9	SCYL1_HUMAN	SCYL1	8	Homo sapiens OX=9606	N-terminal kinase-like protein
Q9BRK5	CAB45_HUMAN	SDF4	8	Homo sapiens OX=9606	45 kDa calcium-binding protein
Q96ST3	SIN3A_HUMAN	SIN3A	8	Homo sapiens OX=9606	Paired amphipathic helix protein Sin3a
O75886	STAM2_HUMAN	STAM2	8	Homo sapiens OX=9606	Signal transducing adapter molecule 2
Q9Y3B3	TMED7_HUMAN	TMED7	8	Homo sapiens OX=9606	Transmembrane emp24 domain-containing protein 7
P07951	TPM2_HUMAN	TPM2	8	Homo sapiens OX=9606	Tropomyosin beta chain
Q8NBS9	TXND5_HUMAN	TXNDC5	8	Homo sapiens OX=9606	Thioredoxin domain-containing protein 5
Q9NYU1	UGGG2_HUMAN	UGGT2	8	Homo sapiens OX=9606	UDP-glucose:glycoprotein glucosyltransferase 2
Q8NEZ2	VP37A_HUMAN	VPS37A	8	Homo sapiens OX=9606	Vacuolar protein sorting-associated protein 37A
P41221	WNT5A_HUMAN	WNT5A	8	Homo sapiens OX=9606	Protein Wnt-5a
Q6PJT7	ZC3HE_HUMAN	ZC3H14	8	Homo sapiens OX=9606	Zinc finger CCCH domain-containing protein 14
Q7Z2W4	ZCCHV_HUMAN	ZC3HAV1	8	Homo sapiens OX=9606	Zinc finger CCCH-type antiviral protein 1
O43670	ZN207_HUMAN	ZNF207	8	Homo sapiens OX=9606	BUB3-interacting and GLEBS motif-containing protein ZNF207
Q8TF68	ZN384_HUMAN	ZNF384	8	Homo sapiens OX=9606	Zinc finger protein 384
P61221	ABCE1_HUMAN	ABCE1	7	Homo sapiens OX=9606	ATP-binding cassette sub-family E member 1
P21399	ACOHC_HUMAN	ACO1	7	Homo sapiens OX=9606	Cytoplasmic aconitate hydratase
Q13740	CD166_HUMAN	ALCAM	7	Homo sapiens OX=9606	CD166 antigen
P49189	AL9A1_HUMAN	ALDH9A1	7	Homo sapiens OX=9606	4-trimethylaminobutyraldehyde dehydrogenase
O15143	ARC1B_HUMAN	ARPC1B	7	Homo sapiens OX=9606	Actin-related protein 2/3 complex subunit 1B
P0C7T5	ATX1L_HUMAN	ATXN1L	7	Homo sapiens OX=9606	Ataxin-1-like
Q9NZM4	BICRA_HUMAN	BICRA	7	Homo sapiens OX=9606	BRD4-interacting chromatin-remodeling complex-associated protein
P04040	CATA_HUMAN	CAT	7	Homo sapiens OX=9606	Catalase
P22681	CBL_HUMAN	CBL	7	Homo sapiens OX=9606	E3 ubiquitin-protein ligase CBL
P23528	COF1_HUMAN	CFL1	7	Homo sapiens OX=9606	Cofilin-1
P02461	CO3A1_HUMAN	COL3A1	7	Homo sapiens OX=9606	Collagen alpha-1(III) chain
Q8NBJ5	GT251_HUMAN	COLGALT1	7	Homo sapiens OX=9606	Procollagen galactosyltransferase 1
P53618	COPB_HUMAN	COPB1	7	Homo sapiens OX=9606	Coatomer subunit beta
Q9Y678	COPG1_HUMAN	COPG1	7	Homo sapiens OX=9606	Coatomer subunit gamma-1
Q8N684	CPSF7_HUMAN	CPSF7	7	Homo sapiens OX=9606	Cleavage and polyadenylation specificity factor subunit 7
O75390	CISY_HUMAN	CS	7	Homo sapiens OX=9606	Citrate synthase, mitochondrial
P35221	CTNA1_HUMAN	CTNNA1	7	Homo sapiens OX=9606	Catenin alpha-1
Q9P2B4	CT2NL_HUMAN	CTTNBP2NL	7	Homo sapiens OX=9606	CTTNBP2 N-terminal-like protein
Q9NPI6	DCP1A_HUMAN	DCP1A	7	Homo sapiens OX=9606	mRNA-decapping enzyme 1A
Q92499	DDX1_HUMAN	DDX1	7	Homo sapiens OX=9606	ATP-dependent RNA helicase DDX1
Q86XP3	DDX42_HUMAN	DDX42	7	Homo sapiens OX=9606	ATP-dependent RNA helicase DDX42
Q13627	DYR1A_HUMAN	DYRK1A	7	Homo sapiens OX=9606	Dual specificity tyrosine-phosphorylation-regulated kinase 1A
Q9NZN4	EHD2_HUMAN	EHD2	7	Homo sapiens OX=9606	EH domain-containing protein 2
Q9BY44	EIF2A_HUMAN	EIF2A	7	Homo sapiens OX=9606	Eukaryotic translation initiation factor 2A
P41091	IF2G_HUMAN	EIF2S3	7	Homo sapiens OX=9606	Eukaryotic translation initiation factor 2 subunit 3
Q15717	ELAV1_HUMAN	ELAVL1	7	Homo sapiens OX=9606	ELAV-like protein 1
Q15723	ELF2_HUMAN	ELF2	7	Homo sapiens OX=9606	ETS-related transcription factor Elf-2
Q99504	EYA3_HUMAN	EYA3	7	Homo sapiens OX=9606	Eyes absent homolog 3
Q96AC1	FERM2_HUMAN	FERMT2	7	Homo sapiens OX=9606	Fermitin family homolog 2
Q02790	FKBP4_HUMAN	FKBP4	7	Homo sapiens OX=9606	Peptidyl-prolyl cis-trans isomerase FKBP4
Q9Y2H6	FND3A_HUMAN	FNDC3A	7	Homo sapiens OX=9606	Fibronectin type-III domain-containing protein 3A
O43524	FOXO3_HUMAN	FOXO3	7	Homo sapiens OX=9606	Forkhead box protein O3
Q06546	GABPA_HUMAN	GABPA	7	Homo sapiens OX=9606	GA-binding protein alpha chain
Q92616	GCN1_HUMAN	GCN1	7	Homo sapiens OX=9606	eIF-2-alpha kinase activator GCN1
Q9UJ14	GGT7_HUMAN	GGT7	7	Homo sapiens OX=9606	Glutathione hydrolase 7
P06744	G6PI_HUMAN	GPI	7	Homo sapiens OX=9606	Glucose-6-phosphate isomerase
P12081	HARS1_HUMAN	HARS1	7	Homo sapiens OX=9606	Histidine--tRNA ligase, cytoplasmic
Q9Y5Z7	HCFC2_HUMAN	HCFC2	7	Homo sapiens OX=9606	Host cell factor 2
P15822	ZEP1_HUMAN	HIVEP1	7	Homo sapiens OX=9606	Zinc finger protein 40
P09429	HMGB1_HUMAN	HMGB1	7	Homo sapiens OX=9606	High mobility group protein B1
P52597	HNRPF_HUMAN	HNRNPF	7	Homo sapiens OX=9606	Heterogeneous nuclear ribonucleoprotein F
Q5SSJ5	HP1B3_HUMAN	HP1BP3	7	Homo sapiens OX=9606	Heterochromatin protein 1-binding protein 3
O00425	IF2B3_HUMAN	IGF2BP3	7	Homo sapiens OX=9606	Insulin-like growth factor 2 mRNA-binding protein 3
P24593	IBP5_HUMAN	IGFBP5	7	Homo sapiens OX=9606	Insulin-like growth factor-binding protein 5
Q16270	IBP7_HUMAN	IGFBP7	7	Homo sapiens OX=9606	Insulin-like growth factor-binding protein 7
P12268	IMDH2_HUMAN	IMPDH2	7	Homo sapiens OX=9606	Inosine-5'-monophosphate dehydrogenase 2
P05412	JUN_HUMAN	JUN	7	Homo sapiens OX=9606	Transcription factor AP-1
Q14974	IMB1_HUMAN	KPNB1	7	Homo sapiens OX=9606	Importin subunit beta-1
O76009	KT33A_HUMAN	KRT33A	7	Homo sapiens OX=9606	Keratin, type I cuticular Ha3-I
Q7Z794	K2C1B_HUMAN	KRT77	7	Homo sapiens OX=9606	Keratin, type II cytoskeletal 1b
P07195	LDHB_HUMAN	LDHB	7	Homo sapiens OX=9606	L-lactate dehydrogenase B chain
Q8NC56	LEMD2_HUMAN	LEMD2	7	Homo sapiens OX=9606	LEM domain-containing protein 2
Q03252	LMNB2_HUMAN	LMNB2	7	Homo sapiens OX=9606	Lamin-B2
Q9Y4K0	LOXL2_HUMAN	LOXL2	7	Homo sapiens OX=9606	Lysyl oxidase homolog 2
P09960	LKHA4_HUMAN	LTA4H	7	Homo sapiens OX=9606	Leukotriene A-4 hydrolase
Q14767	LTBP2_HUMAN	LTBP2	7	Homo sapiens OX=9606	Latent-transforming growth factor beta-binding protein 2
Q14566	MCM6_HUMAN	MCM6	7	Homo sapiens OX=9606	DNA replication licensing factor MCM6
P33993	MCM7_HUMAN	MCM7	7	Homo sapiens OX=9606	DNA replication licensing factor MCM7
Q14814	MEF2D_HUMAN	MEF2D	7	Homo sapiens OX=9606	Myocyte-specific enhancer factor 2D
O75030	MITF_HUMAN	MITF	7	Homo sapiens OX=9606	Microphthalmia-associated transcription factor
Q9BRK3	MXRA8_HUMAN	MXRA8	7	Homo sapiens OX=9606	Matrix remodeling-associated protein 8
Q96TA1	NIBA2_HUMAN	NIBAN2	7	Homo sapiens OX=9606	Protein Niban 2
P55786	PSA_HUMAN	NPEPPS	7	Homo sapiens OX=9606	Puromycin-sensitive aminopeptidase
P11940	PABP1_HUMAN	PABPC1	7	Homo sapiens OX=9606	Polyadenylate-binding protein 1
Q99497	PARK7_HUMAN	PARK7	7	Homo sapiens OX=9606	Parkinson disease protein 7
P13797	PLST_HUMAN	PLS3	7	Homo sapiens OX=9606	Plastin-3
P62937	PPIA_HUMAN	PPIA	7	Homo sapiens OX=9606	Peptidyl-prolyl cis-trans isomerase A
P60891	PRPS1_HUMAN	PRPS1	7	Homo sapiens OX=9606	Ribose-phosphate pyrophosphokinase 1
Q96M27	PRRC1_HUMAN	PRRC1	7	Homo sapiens OX=9606	Protein PRRC1
Q9UNM6	PSD13_HUMAN	PSMD13	7	Homo sapiens OX=9606	26S proteasome non-ATPase regulatory subunit 13
P49023	PAXI_HUMAN	PXN	7	Homo sapiens OX=9606	Paxillin
P11216	PYGB_HUMAN	PYGB	7	Homo sapiens OX=9606	Glycogen phosphorylase, brain form
O43251	RFOX2_HUMAN	RBFOX2	7	Homo sapiens OX=9606	RNA binding protein fox-1 homolog 2
Q9HBD1	RC3H2_HUMAN	RC3H2	7	Homo sapiens OX=9606	Roquin-2
P27635	RL10_HUMAN	RPL10	7	Homo sapiens OX=9606	60S ribosomal protein L10
P40429	RL13A_HUMAN	RPL13A	7	Homo sapiens OX=9606	60S ribosomal protein L13a
P62750	RL23A_HUMAN	RPL23A	7	Homo sapiens OX=9606	60S ribosomal protein L23a
P18077	RL35A_HUMAN	RPL35A	7	Homo sapiens OX=9606	60S ribosomal protein L35a
P05388	RLA0_HUMAN	RPLP0	7	Homo sapiens OX=9606	60S acidic ribosomal protein P0
P08865	RSSA_HUMAN	RPSA	7	Homo sapiens OX=9606	40S ribosomal protein SA
Q16181	SEPT7_HUMAN	SEPTIN7	7	Homo sapiens OX=9606	Septin-7
O15047	SET1A_HUMAN	SETD1A	7	Homo sapiens OX=9606	Histone-lysine N-methyltransferase SETD1A
O75533	SF3B1_HUMAN	SF3B1	7	Homo sapiens OX=9606	Splicing factor 3B subunit 1
Q15393	SF3B3_HUMAN	SF3B3	7	Homo sapiens OX=9606	Splicing factor 3B subunit 3
Q12872	SFSWA_HUMAN	SFSWAP	7	Homo sapiens OX=9606	Splicing factor, suppressor of white-apricot homolog
Q9NR46	SHLB2_HUMAN	SH3GLB2	7	Homo sapiens OX=9606	Endophilin-B2
P34897	GLYM_HUMAN	SHMT2	7	Homo sapiens OX=9606	Serine hydroxymethyltransferase, mitochondrial
O75643	U520_HUMAN	SNRNP200	7	Homo sapiens OX=9606	U5 small nuclear ribonucleoprotein 200 kDa helicase
O95793	STAU1_HUMAN	STAU1	7	Homo sapiens OX=9606	Double-stranded RNA-binding protein Staufen homolog 1
P46977	STT3A_HUMAN	STT3A	7	Homo sapiens OX=9606	Dolichyl-diphosphooligosaccharide--protein glycosyltransferase subunit STT3A
Q8N3V7	SYNPO_HUMAN	SYNPO	7	Homo sapiens OX=9606	Synaptopodin
P37802	TAGL2_HUMAN	TAGLN2	7	Homo sapiens OX=9606	Transgelin-2
P26639	SYTC_HUMAN	TARS1	7	Homo sapiens OX=9606	Threonine--tRNA ligase 1, cytoplasmic
Q13428	TCOF_HUMAN	TCOF1	7	Homo sapiens OX=9606	Treacle protein
Q07157	ZO1_HUMAN	TJP1	7	Homo sapiens OX=9606	Tight junction protein ZO-1
Q9HD45	TM9S3_HUMAN	TM9SF3	7	Homo sapiens OX=9606	Transmembrane 9 superfamily member 3
Q13445	TMED1_HUMAN	TMED1	7	Homo sapiens OX=9606	Transmembrane emp24 domain-containing protein 1
Q9C0C2	TB182_HUMAN	TNKS1BP1	7	Homo sapiens OX=9606	182 kDa tankyrase-1-binding protein
Q9HCJ0	TNR6C_HUMAN	TNRC6C	7	Homo sapiens OX=9606	Trinucleotide repeat-containing gene 6C protein
P60174	TPIS_HUMAN	TPI1	7	Homo sapiens OX=9606	Triosephosphate isomerase
Q13263	TIF1B_HUMAN	TRIM28	7	Homo sapiens OX=9606	Transcription intermediary factor 1-beta
Q6ZU65	UBN2_HUMAN	UBN2	7	Homo sapiens OX=9606	Ubinuclein-2
O60701	UGDH_HUMAN	UGDH	7	Homo sapiens OX=9606	UDP-glucose 6-dehydrogenase
P21796	VDAC1_HUMAN	VDAC1	7	Homo sapiens OX=9606	Voltage-dependent anion-selective channel protein 1
P13010	XRCC5_HUMAN	XRCC5	7	Homo sapiens OX=9606	X-ray repair cross-complementing protein 5
P46937	YAP1_HUMAN	YAP1	7	Homo sapiens OX=9606	Transcriptional coactivator YAP1
Q9BYJ9	YTHD1_HUMAN	YTHDF1	7	Homo sapiens OX=9606	YTH domain-containing family protein 1
P62258	1433E_HUMAN	YWHAE	7	Homo sapiens OX=9606	14-3-3 protein epsilon
P27348	1433T_HUMAN	YWHAQ	7	Homo sapiens OX=9606	14-3-3 protein theta
P63104	1433Z_HUMAN	YWHAZ	7	Homo sapiens OX=9606	14-3-3 protein zeta/delta
Q14966	ZN638_HUMAN	ZNF638	7	Homo sapiens OX=9606	Zinc finger protein 638
Q9H7S9	ZN703_HUMAN	ZNF703	7	Homo sapiens OX=9606	Zinc finger protein 703
Q13443	ADAM9_HUMAN	ADAM9	6	Homo sapiens OX=9606	Disintegrin and metalloproteinase domain-containing protein 9
P02765	FETUA_HUMAN	AHSG	6	Homo sapiens OX=9606	Alpha-2-HS-glycoprotein
O00170	AIP_HUMAN	AIP	6	Homo sapiens OX=9606	AH receptor-interacting protein
O43823	AKAP8_HUMAN	AKAP8	6	Homo sapiens OX=9606	A-kinase anchor protein 8
P49419	AL7A1_HUMAN	ALDH7A1	6	Homo sapiens OX=9606	Alpha-aminoadipic semialdehyde dehydrogenase
Q8N6T3	ARFG1_HUMAN	ARFGAP1	6	Homo sapiens OX=9606	ADP-ribosylation factor GTPase-activating protein 1
P18846	ATF1_HUMAN	ATF1	6	Homo sapiens OX=9606	Cyclic AMP-dependent transcription factor ATF-1
P15291	B4GT1_HUMAN	B4GALT1	6	Homo sapiens OX=9606	Beta-1,4-galactosyltransferase 1
O95817	BAG3_HUMAN	BAG3	6	Homo sapiens OX=9606	BAG family molecular chaperone regulator 3
O60885	BRD4_HUMAN	BRD4	6	Homo sapiens OX=9606	Bromodomain-containing protein 4
P07384	CAN1_HUMAN	CAPN1	6	Homo sapiens OX=9606	Calpain-1 catalytic subunit
P47756	CAPZB_HUMAN	CAPZB	6	Homo sapiens OX=9606	F-actin-capping protein subunit beta
P16152	CBR1_HUMAN	CBR1	6	Homo sapiens OX=9606	Carbonyl reductase [NADPH] 1
P10909	CLUS_HUMAN	CLU	6	Homo sapiens OX=9606	Clusterin
O95628	CNOT4_HUMAN	CNOT4	6	Homo sapiens OX=9606	CCR4-NOT transcription complex subunit 4
P49747	COMP_HUMAN	COMP	6	Homo sapiens OX=9606	Cartilage oligomeric matrix protein
O75976	CBPD_HUMAN	CPD	6	Homo sapiens OX=9606	Carboxypeptidase D
Q96HD1	CREL1_HUMAN	CRELD1	6	Homo sapiens OX=9606	Protein disulfide isomerase CRELD1
O75534	CSDE1_HUMAN	CSDE1	6	Homo sapiens OX=9606	Cold shock domain-containing protein E1
Q16527	CSRP2_HUMAN	CSRP2	6	Homo sapiens OX=9606	Cysteine and glycine-rich protein 2
P35222	CTNB1_HUMAN	CTNNB1	6	Homo sapiens OX=9606	Catenin beta-1
P07339	CATD_HUMAN	CTSD	6	Homo sapiens OX=9606	Cathepsin D
Q16643	DREB_HUMAN	DBN1	6	Homo sapiens OX=9606	Drebrin
P07585	PGS2_HUMAN	DCN	6	Homo sapiens OX=9606	Decorin
Q08554	DSC1_HUMAN	DSC1	6	Homo sapiens OX=9606	Desmocollin-1
P60981	DEST_HUMAN	DSTN	6	Homo sapiens OX=9606	Destrin
Q15075	EEA1_HUMAN	EEA1	6	Homo sapiens OX=9606	Early endosome antigen 1
P18146	EGR1_HUMAN	EGR1	6	Homo sapiens OX=9606	Early growth response protein 1
P55884	EIF3B_HUMAN	EIF3B	6	Homo sapiens OX=9606	Eukaryotic translation initiation factor 3 subunit B
P78312	F193A_HUMAN	FAM193A	6	Homo sapiens OX=9606	Protein FAM193A
Q9NSD9	SYFB_HUMAN	FARSB	6	Homo sapiens OX=9606	Phenylalanine--tRNA ligase beta subunit
Q14517	FAT1_HUMAN	FAT1	6	Homo sapiens OX=9606	Protocadherin Fat 1
Q13643	FHL3_HUMAN	FHL3	6	Homo sapiens OX=9606	Four and a half LIM domains protein 3
P35637	FUS_HUMAN	FUS	6	Homo sapiens OX=9606	RNA-binding protein FUS
P22102	PUR2_HUMAN	GART	6	Homo sapiens OX=9606	Trifunctional purine biosynthetic protein adenosine-3
P17174	AATC_HUMAN	GOT1	6	Homo sapiens OX=9606	Aspartate aminotransferase, cytoplasmic
P28799	GRN_HUMAN	GRN	6	Homo sapiens OX=9606	Progranulin
P07910	HNRPC_HUMAN	HNRNPC	6	Homo sapiens OX=9606	Heterogeneous nuclear ribonucleoproteins C1/C2
O43390	HNRPR_HUMAN	HNRNPR	6	Homo sapiens OX=9606	Heterogeneous nuclear ribonucleoprotein R
P48735	IDHP_HUMAN	IDH2	6	Homo sapiens OX=9606	Isocitrate dehydrogenase [NADP], mitochondrial
Q13418	ILK_HUMAN	ILK	6	Homo sapiens OX=9606	Integrin-linked protein kinase
P19823	ITIH2_HUMAN	ITIH2	6	Homo sapiens OX=9606	Inter-alpha-trypsin inhibitor heavy chain H2
P17275	JUNB_HUMAN	JUNB	6	Homo sapiens OX=9606	Transcription factor jun-B
Q04695	K1C17_HUMAN	KRT17	6	Homo sapiens OX=9606	Keratin, type I cytoskeletal 17
O43790	KRT86_HUMAN	KRT86	6	Homo sapiens OX=9606	Keratin, type II cuticular Hb6
P11279	LAMP1_HUMAN	LAMP1	6	Homo sapiens OX=9606	Lysosome-associated membrane glycoprotein 1
P09382	LEG1_HUMAN	LGALS1	6	Homo sapiens OX=9606	Galectin-1
Q08380	LG3BP_HUMAN	LGALS3BP	6	Homo sapiens OX=9606	Galectin-3-binding protein
P48059	LIMS1_HUMAN	LIMS1	6	Homo sapiens OX=9606	LIM and senescent cell antigen-like-containing domain protein 1
P28300	LYOX_HUMAN	LOX	6	Homo sapiens OX=9606	Protein-lysine 6-oxidase
P02788	TRFL_HUMAN	LTF	6	Homo sapiens OX=9606	Lactotransferrin
Q9UNF1	MAGD2_HUMAN	MAGED2	6	Homo sapiens OX=9606	Melanoma-associated antigen D2
P49736	MCM2_HUMAN	MCM2	6	Homo sapiens OX=9606	DNA replication licensing factor MCM2
Q5JRA6	TGO1_HUMAN	MIA3	6	Homo sapiens OX=9606	Transport and Golgi organization protein 1 homolog
P35580	MYH10_HUMAN	MYH10	6	Homo sapiens OX=9606	Myosin-10
O14950	ML12B_HUMAN	MYL12B	6	Homo sapiens OX=9606	Myosin regulatory light chain 12B	sp|P19105|ML12A_HUMAN
O43795	MYO1B_HUMAN	MYO1B	6	Homo sapiens OX=9606	Unconventional myosin-Ib
Q9Y6R0	NUMBL_HUMAN	NUMBL	6	Homo sapiens OX=9606	Numb-like protein
Q01804	OTUD4_HUMAN	OTUD4	6	Homo sapiens OX=9606	OTU domain-containing protein 4
Q9UQ80	PA2G4_HUMAN	PA2G4	6	Homo sapiens OX=9606	Proliferation-associated protein 2G4
P22234	PUR6_HUMAN	PAICS	6	Homo sapiens OX=9606	Multifunctional protein ADE2
P30086	PEBP1_HUMAN	PEBP1	6	Homo sapiens OX=9606	Phosphatidylethanolamine-binding protein 1
O95394	AGM1_HUMAN	PGM3	6	Homo sapiens OX=9606	Phosphoacetylglucosamine mutase
P00750	TPA_HUMAN	PLAT	6	Homo sapiens OX=9606	Tissue-type plasminogen activator
Q02809	PLOD1_HUMAN	PLOD1	6	Homo sapiens OX=9606	Procollagen-lysine,2-oxoglutarate 5-dioxygenase 1
Q8NBL1	PGLT1_HUMAN	POGLUT1	6	Homo sapiens OX=9606	Protein O-glucosyltransferase 1
Q15063	POSTN_HUMAN	POSTN	6	Homo sapiens OX=9606	Periostin
P14859	PO2F1_HUMAN	POU2F1	6	Homo sapiens OX=9606	POU domain, class 2, transcription factor 1
Q15181	IPYR_HUMAN	PPA1	6	Homo sapiens OX=9606	Inorganic pyrophosphatase
P30153	2AAA_HUMAN	PPP2R1A	6	Homo sapiens OX=9606	Serine/threonine-protein phosphatase 2A 65 kDa regulatory subunit A alpha isoform
O75170	PP6R2_HUMAN	PPP6R2	6	Homo sapiens OX=9606	Serine/threonine-protein phosphatase 6 regulatory subunit 2
P42785	PCP_HUMAN	PRCP	6	Homo sapiens OX=9606	Lysosomal Pro-X carboxypeptidase
O14744	ANM5_HUMAN	PRMT5	6	Homo sapiens OX=9606	Protein arginine N-methyltransferase 5
P60900	PSA6_HUMAN	PSMA6	6	Homo sapiens OX=9606	Proteasome subunit alpha type-6
P28074	PSB5_HUMAN	PSMB5	6	Homo sapiens OX=9606	Proteasome subunit beta type-5
O00231	PSD11_HUMAN	PSMD11	6	Homo sapiens OX=9606	26S proteasome non-ATPase regulatory subunit 11
P26599	PTBP1_HUMAN	PTBP1	6	Homo sapiens OX=9606	Polypyrimidine tract-binding protein 1
P23219	PGH1_HUMAN	PTGS1	6	Homo sapiens OX=9606	Prostaglandin G/H synthase 1
Q9Y2K5	R3HD2_HUMAN	R3HDM2	6	Homo sapiens OX=9606	R3H domain-containing protein 2
P51149	RAB7A_HUMAN	RAB7A	6	Homo sapiens OX=9606	Ras-related protein Rab-7a
Q7Z5J4	RAI1_HUMAN	RAI1	6	Homo sapiens OX=9606	Retinoic acid-induced protein 1
P46060	RAGP1_HUMAN	RANGAP1	6	Homo sapiens OX=9606	Ran GTPase-activating protein 1
P61586	RHOA_HUMAN	RHOA	6	Homo sapiens OX=9606	Transforming protein RhoA
P18621	RL17_HUMAN	RPL17	6	Homo sapiens OX=9606	60S ribosomal protein L17
P84098	RL19_HUMAN	RPL19	6	Homo sapiens OX=9606	60S ribosomal protein L19
P46783	RS10_HUMAN	RPS10	6	Homo sapiens OX=9606	40S ribosomal protein S10
P62244	RS15A_HUMAN	RPS15A	6	Homo sapiens OX=9606	40S ribosomal protein S15a
P62851	RS25_HUMAN	RPS25	6	Homo sapiens OX=9606	40S ribosomal protein S25
P62753	RS6_HUMAN	RPS6	6	Homo sapiens OX=9606	40S ribosomal protein S6
Q9NQC3	RTN4_HUMAN	RTN4	6	Homo sapiens OX=9606	Reticulon-4
Q13950	RUNX2_HUMAN	RUNX2	6	Homo sapiens OX=9606	Runt-related transcription factor 2
Q9Y230	RUVB2_HUMAN	RUVBL2	6	Homo sapiens OX=9606	RuvB-like 2
Q15436	SC23A_HUMAN	SEC23A	6	Homo sapiens OX=9606	Protein transport protein Sec23A
Q13435	SF3B2_HUMAN	SF3B2	6	Homo sapiens OX=9606	Splicing factor 3B subunit 2
P51532	SMCA4_HUMAN	SMARCA4	6	Homo sapiens OX=9606	Transcription activator BRG1
P08621	RU17_HUMAN	SNRNP70	6	Homo sapiens OX=9606	U1 small nuclear ribonucleoprotein 70 kDa
Q8N0X7	SPART_HUMAN	SPART	6	Homo sapiens OX=9606	Spartin
Q9NUQ6	SPS2L_HUMAN	SPATS2L	6	Homo sapiens OX=9606	SPATS2-like protein
Q9UQ35	SRRM2_HUMAN	SRRM2	6	Homo sapiens OX=9606	Serine/arginine repetitive matrix protein 2
Q13247	SRSF6_HUMAN	SRSF6	6	Homo sapiens OX=9606	Serine/arginine-rich splicing factor 6
P50502	F10A1_HUMAN	ST13	6	Homo sapiens OX=9606	Hsc70-interacting protein
Q9Y3F4	STRAP_HUMAN	STRAP	6	Homo sapiens OX=9606	Serine-threonine kinase receptor-associated protein
O60506	HNRPQ_HUMAN	SYNCRIP	6	Homo sapiens OX=9606	Heterogeneous nuclear ribonucleoprotein Q
Q9NYJ8	TAB2_HUMAN	TAB2	6	Homo sapiens OX=9606	TGF-beta-activated kinase 1 and MAP3K7-binding protein 2
Q99081	HTF4_HUMAN	TCF12	6	Homo sapiens OX=9606	Transcription factor 12
Q9UGI8	TES_HUMAN	TES	6	Homo sapiens OX=9606	Testin
P22735	TGM1_HUMAN	TGM1	6	Homo sapiens OX=9606	Protein-glutamine gamma-glutamyltransferase K
Q08188	TGM3_HUMAN	TGM3	6	Homo sapiens OX=9606	Protein-glutamine gamma-glutamyltransferase E
Q6ZMP0	THSD4_HUMAN	THSD4	6	Homo sapiens OX=9606	Thrombospondin type-1 domain-containing protein 4
Q6NUQ4	TM214_HUMAN	TMEM214	6	Homo sapiens OX=9606	Transmembrane protein 214
P11387	TOP1_HUMAN	TOP1	6	Homo sapiens OX=9606	DNA topoisomerase 1
O94842	TOX4_HUMAN	TOX4	6	Homo sapiens OX=9606	TOX high mobility group box family member 4
O15164	TIF1A_HUMAN	TRIM24	6	Homo sapiens OX=9606	Transcription intermediary factor 1-alpha
Q15714	T22D1_HUMAN	TSC22D1	6	Homo sapiens OX=9606	TSC22 domain family protein 1
O75157	T22D2_HUMAN	TSC22D2	6	Homo sapiens OX=9606	TSC22 domain family protein 2
Q92900	RENT1_HUMAN	UPF1	6	Homo sapiens OX=9606	Regulator of nonsense transcripts 1
Q9BTA9	WAC_HUMAN	WAC	6	Homo sapiens OX=9606	WW domain-containing adapter protein with coiled-coil
P54577	SYYC_HUMAN	YARS1	6	Homo sapiens OX=9606	Tyrosine--tRNA ligase, cytoplasmic
Q5T200	ZC3HD_HUMAN	ZC3H13	6	Homo sapiens OX=9606	Zinc finger CCCH domain-containing protein 13
Q9ULJ6	ZMIZ1_HUMAN	ZMIZ1	6	Homo sapiens OX=9606	Zinc finger MIZ domain-containing protein 1
Q5BKZ1	ZN326_HUMAN	ZNF326	6	Homo sapiens OX=9606	DBIRD complex subunit ZNF326
O15014	ZN609_HUMAN	ZNF609	6	Homo sapiens OX=9606	Zinc finger protein 609
Q2M2I8	AAK1_HUMAN	AAK1	5	Homo sapiens OX=9606	AP2-associated protein kinase 1
Q9UG63	ABCF2_HUMAN	ABCF2	5	Homo sapiens OX=9606	ATP-binding cassette sub-family F member 2
P49748	ACADV_HUMAN	ACADVL	5	Homo sapiens OX=9606	Very long-chain specific acyl-CoA dehydrogenase, mitochondrial
P30566	PUR8_HUMAN	ADSL	5	Homo sapiens OX=9606	Adenylosuccinate lyase
O95081	AGFG2_HUMAN	AGFG2	5	Homo sapiens OX=9606	Arf-GAP domain and FG repeat-containing protein 2
P23526	SAHH_HUMAN	AHCY	5	Homo sapiens OX=9606	Adenosylhomocysteinase
Q9UKA4	AKA11_HUMAN	AKAP11	5	Homo sapiens OX=9606	A-kinase anchor protein 11
P05091	ALDH2_HUMAN	ALDH2	5	Homo sapiens OX=9606	Aldehyde dehydrogenase, mitochondrial
P09972	ALDOC_HUMAN	ALDOC	5	Homo sapiens OX=9606	Fructose-bisphosphate aldolase C
Q01433	AMPD2_HUMAN	AMPD2	5	Homo sapiens OX=9606	AMP deaminase 2
P15144	AMPN_HUMAN	ANPEP	5	Homo sapiens OX=9606	Aminopeptidase N
O43747	AP1G1_HUMAN	AP1G1	5	Homo sapiens OX=9606	AP-1 complex subunit gamma-1
P02647	APOA1_HUMAN	APOA1	5	Homo sapiens OX=9606	Apolipoprotein A-I
P05089	ARGI1_HUMAN	ARG1	5	Homo sapiens OX=9606	Arginase-1
P08243	ASNS_HUMAN	ASNS	5	Homo sapiens OX=9606	Asparagine synthetase [glutamine-hydrolyzing]
P23634	AT2B4_HUMAN	ATP2B4	5	Homo sapiens OX=9606	Plasma membrane calcium-transporting ATPase 4
Q15904	VAS1_HUMAN	ATP6AP1	5	Homo sapiens OX=9606	V-type proton ATPase subunit S1
P38606	VATA_HUMAN	ATP6V1A	5	Homo sapiens OX=9606	V-type proton ATPase catalytic subunit A
P56945	BCAR1_HUMAN	BCAR1	5	Homo sapiens OX=9606	Breast cancer anti-estrogen resistance protein 1
Q86UU0	BCL9L_HUMAN	BCL9L	5	Homo sapiens OX=9606	B-cell CLL/lymphoma 9-like protein
Q7L1Q6	BZW1_HUMAN	BZW1	5	Homo sapiens OX=9606	Basic leucine zipper and W2 domain-containing protein 1
Q13557	KCC2D_HUMAN	CAMK2D	5	Homo sapiens OX=9606	Calcium/calmodulin-dependent protein kinase type II subunit delta
O00622	CCN1_HUMAN	CCN1	5	Homo sapiens OX=9606	CCN family member 1
Q16543	CDC37_HUMAN	CDC37	5	Homo sapiens OX=9606	Hsp90 co-chaperone Cdc37
Q9BT09	CNPY3_HUMAN	CNPY3	5	Homo sapiens OX=9606	Protein canopy homolog 3
P16220	CREB1_HUMAN	CREB1	5	Homo sapiens OX=9606	Cyclic AMP-responsive element-binding protein 1
P01040	CYTA_HUMAN	CSTA	5	Homo sapiens OX=9606	Cystatin-A
Q13363	CTBP1_HUMAN	CTBP1	5	Homo sapiens OX=9606	C-terminal-binding protein 1
Q16531	DDB1_HUMAN	DDB1	5	Homo sapiens OX=9606	DNA damage-binding protein 1
Q9NR30	DDX21_HUMAN	DDX21	5	Homo sapiens OX=9606	Nucleolar RNA helicase 2
Q9UBP4	DKK3_HUMAN	DKK3	5	Homo sapiens OX=9606	Dickkopf-related protein 3
P09622	DLDH_HUMAN	DLD	5	Homo sapiens OX=9606	Dihydrolipoyl dehydrogenase, mitochondrial
Q99615	DNJC7_HUMAN	DNAJC7	5	Homo sapiens OX=9606	DnaJ homolog subfamily C member 7
P50570	DYN2_HUMAN	DNM2	5	Homo sapiens OX=9606	Dynamin-2
P26358	DNMT1_HUMAN	DNMT1	5	Homo sapiens OX=9606	DNA (cytosine-5)-methyltransferase 1
Q16610	ECM1_HUMAN	ECM1	5	Homo sapiens OX=9606	Extracellular matrix protein 1
O43854	EDIL3_HUMAN	EDIL3	5	Homo sapiens OX=9606	EGF-like repeat and discoidin I-like domain-containing protein 3
P24534	EF1B_HUMAN	EEF1B2	5	Homo sapiens OX=9606	Elongation factor 1-beta
P00533	EGFR_HUMAN	EGFR	5	Homo sapiens OX=9606	Epidermal growth factor receptor
P60228	EIF3E_HUMAN	EIF3E	5	Homo sapiens OX=9606	Eukaryotic translation initiation factor 3 subunit E
Q13347	EIF3I_HUMAN	EIF3I	5	Homo sapiens OX=9606	Eukaryotic translation initiation factor 3 subunit I
Q15056	IF4H_HUMAN	EIF4H	5	Homo sapiens OX=9606	Eukaryotic translation initiation factor 4H
P55010	IF5_HUMAN	EIF5	5	Homo sapiens OX=9606	Eukaryotic translation initiation factor 5
P63241	IF5A1_HUMAN	EIF5A	5	Homo sapiens OX=9606	Eukaryotic translation initiation factor 5A-1
Q9HC35	EMAL4_HUMAN	EML4	5	Homo sapiens OX=9606	Echinoderm microtubule-associated protein-like 4
Q13642	FHL1_HUMAN	FHL1	5	Homo sapiens OX=9606	Four and a half LIM domains protein 1
Q10471	GALT2_HUMAN	GALNT2	5	Homo sapiens OX=9606	Polypeptide N-acetylgalactosaminyltransferase 2
P04062	GLCM_HUMAN	GBA	5	Homo sapiens OX=9606	Lysosomal acid glucosylceramidase
P31150	GDIA_HUMAN	GDI1	5	Homo sapiens OX=9606	Rab GDP dissociation inhibitor alpha
Q9NZ52	GGA3_HUMAN	GGA3	5	Homo sapiens OX=9606	ADP-ribosylation factor-binding protein GGA3
P38435	VKGC_HUMAN	GGCX	5	Homo sapiens OX=9606	Vitamin K-dependent gamma-carboxylase
Q6Y7W6	GGYF2_HUMAN	GIGYF2	5	Homo sapiens OX=9606	GRB10-interacting GYF protein 2
O94925	GLSK_HUMAN	GLS	5	Homo sapiens OX=9606	Glutaminase kidney isoform, mitochondrial
Q13098	CSN1_HUMAN	GPS1	5	Homo sapiens OX=9606	COP9 signalosome complex subunit 1
P00390	GSHR_HUMAN	GSR	5	Homo sapiens OX=9606	Glutathione reductase, mitochondrial
Q16777	H2A2C_HUMAN	H2AC20	5	Homo sapiens OX=9606	Histone H2A type 2-C	sp|Q6FI13|H2A2A_HUMAN
P31943	HNRH1_HUMAN	HNRNPH1	5	Homo sapiens OX=9606	Heterogeneous nuclear ribonucleoprotein H
P31942	HNRH3_HUMAN	HNRNPH3	5	Homo sapiens OX=9606	Heterogeneous nuclear ribonucleoprotein H3
P14735	IDE_HUMAN	IDE	5	Homo sapiens OX=9606	Insulin-degrading enzyme
O75874	IDHC_HUMAN	IDH1	5	Homo sapiens OX=9606	Isocitrate dehydrogenase [NADP] cytoplasmic
Q0D2I5	IFFO1_HUMAN	IFFO1	5	Homo sapiens OX=9606	Non-homologous end joining factor IFFO1
Q7Z5L9	I2BP2_HUMAN	IRF2BP2	5	Homo sapiens OX=9606	Interferon regulatory factor 2-binding protein 2
Q99456	K1C12_HUMAN	KRT12	5	Homo sapiens OX=9606	Keratin, type I cytoskeletal 12
Q3SY84	K2C71_HUMAN	KRT71	5	Homo sapiens OX=9606	Keratin, type II cytoskeletal 71
Q86UP2	KTN1_HUMAN	KTN1	5	Homo sapiens OX=9606	Kinectin
P55268	LAMB2_HUMAN	LAMB2	5	Homo sapiens OX=9606	Laminin subunit beta-2
Q9Y383	LC7L2_HUMAN	LUC7L2	5	Homo sapiens OX=9606	Putative RNA-binding protein Luc7-like 2
O60675	MAFK_HUMAN	MAFK	5	Homo sapiens OX=9606	Transcription factor MafK
Q8IZL2	MAML2_HUMAN	MAML2	5	Homo sapiens OX=9606	Mastermind-like protein 2
P43121	MUC18_HUMAN	MCAM	5	Homo sapiens OX=9606	Cell surface glycoprotein MUC18
Q9UNW1	MINP1_HUMAN	MINPP1	5	Homo sapiens OX=9606	Multiple inositol polyphosphate phosphatase 1
P55197	AF10_HUMAN	MLLT10	5	Homo sapiens OX=9606	Protein AF-10
Q14764	MVP_HUMAN	MVP	5	Homo sapiens OX=9606	Major vault protein
O00159	MYO1C_HUMAN	MYO1C	5	Homo sapiens OX=9606	Unconventional myosin-Ic
P69849	NOMO3_HUMAN	NOMO3	5	Homo sapiens OX=9606	Nodal modulator 3	sp|Q15155|NOMO1_HUMAN, sp|Q5JPE7|NOMO2_HUMAN
P46087	NOP2_HUMAN	NOP2	5	Homo sapiens OX=9606	Probable 28S rRNA (cytosine(4447)-C(5))-methyltransferase
Q14980	NUMA1_HUMAN	NUMA1	5	Homo sapiens OX=9606	Nuclear mitotic apparatus protein 1
Q02218	ODO1_HUMAN	OGDH	5	Homo sapiens OX=9606	2-oxoglutarate dehydrogenase, mitochondrial
Q8IVL6	P3H3_HUMAN	P3H3	5	Homo sapiens OX=9606	Prolyl 3-hydroxylase 3
Q92791	SC65_HUMAN	P3H4	5	Homo sapiens OX=9606	Endoplasmic reticulum protein SC65
P43034	LIS1_HUMAN	PAFAH1B1	5	Homo sapiens OX=9606	Platelet-activating factor acetylhydrolase IB subunit beta
P16234	PGFRA_HUMAN	PDGFRA	5	Homo sapiens OX=9606	Platelet-derived growth factor receptor alpha
P08559	ODPA_HUMAN	PDHA1	5	Homo sapiens OX=9606	Pyruvate dehydrogenase E1 component subunit alpha, somatic form, mitochondrial
O00151	PDLI1_HUMAN	PDLIM1	5	Homo sapiens OX=9606	PDZ and LIM domain protein 1
O15067	PUR4_HUMAN	PFAS	5	Homo sapiens OX=9606	Phosphoribosylformylglycinamidine synthase
Q8IZ21	PHAR4_HUMAN	PHACTR4	5	Homo sapiens OX=9606	Phosphatase and actin regulator 4
P35232	PHB_HUMAN	PHB	5	Homo sapiens OX=9606	Prohibitin
Q8NDX5	PHC3_HUMAN	PHC3	5	Homo sapiens OX=9606	Polyhomeotic-like protein 3
Q86UU1	PHLB1_HUMAN	PHLDB1	5	Homo sapiens OX=9606	Pleckstrin homology-like domain family B member 1
P29590	PML_HUMAN	PML	5	Homo sapiens OX=9606	Protein PML
Q9Y2G5	OFUT2_HUMAN	POFUT2	5	Homo sapiens OX=9606	GDP-fucose protein O-fucosyltransferase 2
Q7Z4H8	PLGT3_HUMAN	POGLUT3	5	Homo sapiens OX=9606	Protein O-glucosyltransferase 3
P62140	PP1B_HUMAN	PPP1CB	5	Homo sapiens OX=9606	Serine/threonine-protein phosphatase PP1-beta catalytic subunit
P32119	PRDX2_HUMAN	PRDX2	5	Homo sapiens OX=9606	Peroxiredoxin-2
P17252	KPCA_HUMAN	PRKCA	5	Homo sapiens OX=9606	Protein kinase C alpha type
Q9UMS4	PRP19_HUMAN	PRPF19	5	Homo sapiens OX=9606	Pre-mRNA-processing factor 19
Q9Y617	SERC_HUMAN	PSAT1	5	Homo sapiens OX=9606	Phosphoserine aminotransferase
P25786	PSA1_HUMAN	PSMA1	5	Homo sapiens OX=9606	Proteasome subunit alpha type-1
P28066	PSA5_HUMAN	PSMA5	5	Homo sapiens OX=9606	Proteasome subunit alpha type-5
P20618	PSB1_HUMAN	PSMB1	5	Homo sapiens OX=9606	Proteasome subunit beta type-1
P62191	PRS4_HUMAN	PSMC1	5	Homo sapiens OX=9606	26S proteasome regulatory subunit 4
P35998	PRS7_HUMAN	PSMC2	5	Homo sapiens OX=9606	26S proteasome regulatory subunit 7
O43242	PSMD3_HUMAN	PSMD3	5	Homo sapiens OX=9606	26S proteasome non-ATPase regulatory subunit 3
P47897	SYQ_HUMAN	QARS1	5	Homo sapiens OX=9606	Glutamine--tRNA ligase
P62820	RAB1A_HUMAN	RAB1A	5	Homo sapiens OX=9606	Ras-related protein Rab-1A
P63000	RAC1_HUMAN	RAC1	5	Homo sapiens OX=9606	Ras-related C3 botulinum toxin substrate 1
Q15434	RBMS2_HUMAN	RBMS2	5	Homo sapiens OX=9606	RNA-binding motif, single-stranded-interacting protein 2
P38159	RBMX_HUMAN	RBMX	5	Homo sapiens OX=9606	RNA-binding motif protein, X chromosome
P30050	RL12_HUMAN	RPL12	5	Homo sapiens OX=9606	60S ribosomal protein L12
P50914	RL14_HUMAN	RPL14	5	Homo sapiens OX=9606	60S ribosomal protein L14
P61313	RL15_HUMAN	RPL15	5	Homo sapiens OX=9606	60S ribosomal protein L15
P61254	RL26_HUMAN	RPL26	5	Homo sapiens OX=9606	60S ribosomal protein L26	sp|Q9UNX3|RL26L_HUMAN
P83881	RL36A_HUMAN	RPL36A	5	Homo sapiens OX=9606	60S ribosomal protein L36a
P61513	RL37A_HUMAN	RPL37A	5	Homo sapiens OX=9606	60S ribosomal protein L37a
P62277	RS13_HUMAN	RPS13	5	Homo sapiens OX=9606	40S ribosomal protein S13
P46782	RS5_HUMAN	RPS5	5	Homo sapiens OX=9606	40S ribosomal protein S5
P23921	RIR1_HUMAN	RRM1	5	Homo sapiens OX=9606	Ribonucleoside-diphosphate reductase large subunit
Q01196	RUNX1_HUMAN	RUNX1	5	Homo sapiens OX=9606	Runt-related transcription factor 1
Q99590	SCAFB_HUMAN	SCAF11	5	Homo sapiens OX=9606	Protein SCAF11
P31040	SDHA_HUMAN	SDHA	5	Homo sapiens OX=9606	Succinate dehydrogenase [ubiquinone] flavoprotein subunit, mitochondrial
Q9UIU6	SIX4_HUMAN	SIX4	5	Homo sapiens OX=9606	Homeobox protein SIX4
Q00325	MPCP_HUMAN	SLC25A3	5	Homo sapiens OX=9606	Phosphate carrier protein, mitochondrial
Q9ULF5	S39AA_HUMAN	SLC39A10	5	Homo sapiens OX=9606	Zinc transporter ZIP10
P08195	4F2_HUMAN	SLC3A2	5	Homo sapiens OX=9606	4F2 cell-surface antigen heavy chain
Q13485	SMAD4_HUMAN	SMAD4	5	Homo sapiens OX=9606	Mothers against decapentaplegic homolog 4
Q02447	SP3_HUMAN	SP3	5	Homo sapiens OX=9606	Transcription factor Sp3
Q12772	SRBP2_HUMAN	SREBF2	5	Homo sapiens OX=9606	Sterol regulatory element-binding protein 2
Q9BXP5	SRRT_HUMAN	SRRT	5	Homo sapiens OX=9606	Serrate RNA effector molecule homolog
Q07955	SRSF1_HUMAN	SRSF1	5	Homo sapiens OX=9606	Serine/arginine-rich splicing factor 1
Q13242	SRSF9_HUMAN	SRSF9	5	Homo sapiens OX=9606	Serine/arginine-rich splicing factor 9
P05455	LA_HUMAN	SSB	5	Homo sapiens OX=9606	Lupus La protein
Q8NBJ7	SUMF2_HUMAN	SUMF2	5	Homo sapiens OX=9606	Inactive C-alpha-formylglycine-generating enzyme 2
Q9HBM6	TAF9B_HUMAN	TAF9B	5	Homo sapiens OX=9606	Transcription initiation factor TFIID subunit 9B
O15119	TBX3_HUMAN	TBX3	5	Homo sapiens OX=9606	T-box transcription factor TBX3
O43294	TGFI1_HUMAN	TGFB1I1	5	Homo sapiens OX=9606	Transforming growth factor beta-1-induced transcript 1 protein
Q6ZXV5	TMTC3_HUMAN	TMTC3	5	Homo sapiens OX=9606	Protein O-mannosyl-transferase TMTC3
P49411	EFTU_HUMAN	TUFM	5	Homo sapiens OX=9606	Elongation factor Tu, mitochondrial
P40222	TXLNA_HUMAN	TXLNA	5	Homo sapiens OX=9606	Alpha-taxilin
Q13404	UB2V1_HUMAN	UBE2V1	5	Homo sapiens OX=9606	Ubiquitin-conjugating enzyme E2 variant 1
Q9Y277	VDAC3_HUMAN	VDAC3	5	Homo sapiens OX=9606	Voltage-dependent anion-selective channel protein 3
Q96J92	WNK4_HUMAN	WNK4	5	Homo sapiens OX=9606	Serine/threonine-protein kinase WNK4
Q9NQW7	XPP1_HUMAN	XPNPEP1	5	Homo sapiens OX=9606	Xaa-Pro aminopeptidase 1
O14980	XPO1_HUMAN	XPO1	5	Homo sapiens OX=9606	Exportin-1
Q9Y5A9	YTHD2_HUMAN	YTHDF2	5	Homo sapiens OX=9606	YTH domain-containing family protein 2
Q04917	1433F_HUMAN	YWHAH	5	Homo sapiens OX=9606	14-3-3 protein eta
P52747	ZN143_HUMAN	ZNF143	5	Homo sapiens OX=9606	Zinc finger protein 143
Q5VUA4	ZN318_HUMAN	ZNF318	5	Homo sapiens OX=9606	Zinc finger protein 318
A7E2V4	ZSWM8_HUMAN	ZSWIM8	5	Homo sapiens OX=9606	Zinc finger SWIM domain-containing protein 8
Q8IZP0	ABI1_HUMAN	ABI1	4	Homo sapiens OX=9606	Abl interactor 1
P24752	THIL_HUMAN	ACAT1	4	Homo sapiens OX=9606	Acetyl-CoA acetyltransferase, mitochondrial
Q9H3P7	GCP60_HUMAN	ACBD3	4	Homo sapiens OX=9606	Golgi resident protein GCP60
Q99798	ACON_HUMAN	ACO2	4	Homo sapiens OX=9606	Aconitate hydratase, mitochondrial
P62736	ACTA_HUMAN	ACTA2	4	Homo sapiens OX=9606	Actin, aortic smooth muscle
P61160	ARP2_HUMAN	ACTR2	4	Homo sapiens OX=9606	Actin-related protein 2
P35611	ADDA_HUMAN	ADD1	4	Homo sapiens OX=9606	Alpha-adducin
Q16186	ADRM1_HUMAN	ADRM1	4	Homo sapiens OX=9606	Proteasomal ubiquitin receptor ADRM1
P14550	AK1A1_HUMAN	AKR1A1	4	Homo sapiens OX=9606	Aldo-keto reductase family 1 member A1
P15121	ALDR_HUMAN	AKR1B1	4	Homo sapiens OX=9606	Aldo-keto reductase family 1 member B1
Q9C0C7	AMRA1_HUMAN	AMBRA1	4	Homo sapiens OX=9606	Activating molecule in BECN1-regulated autophagy protein 1
O00203	AP3B1_HUMAN	AP3B1	4	Homo sapiens OX=9606	AP-3 complex subunit beta-1
Q9NVI7	ATD3A_HUMAN	ATAD3A	4	Homo sapiens OX=9606	ATPase family AAA domain-containing protein 3A
P21281	VATB2_HUMAN	ATP6V1B2	4	Homo sapiens OX=9606	V-type proton ATPase subunit B, brain isoform
P35613	BASI_HUMAN	BSG	4	Homo sapiens OX=9606	Basigin
P0C0L4	CO4A_HUMAN	C4A	4	Homo sapiens OX=9606	Complement C4-A	sp|P0C0L5|CO4B_HUMAN
Q16566	KCC4_HUMAN	CAMK4	4	Homo sapiens OX=9606	Calcium/calmodulin-dependent protein kinase type IV
P52907	CAZA1_HUMAN	CAPZA1	4	Homo sapiens OX=9606	F-actin-capping protein subunit alpha-1
Q75N03	HAKAI_HUMAN	CBLL1	4	Homo sapiens OX=9606	E3 ubiquitin-protein ligase Hakai
Q76M96	CCD80_HUMAN	CCDC80	4	Homo sapiens OX=9606	Coiled-coil domain-containing protein 80
Q08722	CD47_HUMAN	CD47	4	Homo sapiens OX=9606	Leukocyte surface antigen CD47
P08962	CD63_HUMAN	CD63	4	Homo sapiens OX=9606	CD63 antigen
P30260	CDC27_HUMAN	CDC27	4	Homo sapiens OX=9606	Cell division cycle protein 27 homolog
P06493	CDK1_HUMAN	CDK1	4	Homo sapiens OX=9606	Cyclin-dependent kinase 1
Q9UHN6	CEIP2_HUMAN	CEMIP2	4	Homo sapiens OX=9606	Cell surface hyaluronidase
Q96JM3	CHAP1_HUMAN	CHAMP1	4	Homo sapiens OX=9606	Chromosome alignment-maintaining phosphoprotein 1
Q8IWX8	CHERP_HUMAN	CHERP	4	Homo sapiens OX=9606	Calcium homeostasis endoplasmic reticulum protein
Q9UHD1	CHRD1_HUMAN	CHORDC1	4	Homo sapiens OX=9606	Cysteine and histidine-rich domain-containing protein 1
O00299	CLIC1_HUMAN	CLIC1	4	Homo sapiens OX=9606	Chloride intracellular channel protein 1
Q96KP4	CNDP2_HUMAN	CNDP2	4	Homo sapiens OX=9606	Cytosolic non-specific dipeptidase
Q15417	CNN3_HUMAN	CNN3	4	Homo sapiens OX=9606	Calponin-3
P39060	COIA1_HUMAN	COL18A1	4	Homo sapiens OX=9606	Collagen alpha-1(XVIII) chain
Q9BR76	COR1B_HUMAN	CORO1B	4	Homo sapiens OX=9606	Coronin-1B
Q96CG8	CTHR1_HUMAN	CTHRC1	4	Homo sapiens OX=9606	Collagen triple helix repeat-containing protein 1
O60716	CTND1_HUMAN	CTNND1	4	Homo sapiens OX=9606	Catenin delta-1
P17812	PYRG1_HUMAN	CTPS1	4	Homo sapiens OX=9606	CTP synthase 1
P10619	PPGB_HUMAN	CTSA	4	Homo sapiens OX=9606	Lysosomal protective protein
Q9UBR2	CATZ_HUMAN	CTSZ	4	Homo sapiens OX=9606	Cathepsin Z
Q13616	CUL1_HUMAN	CUL1	4	Homo sapiens OX=9606	Cullin-1
Q7L576	CYFP1_HUMAN	CYFIP1	4	Homo sapiens OX=9606	Cytoplasmic FMR1-interacting protein 1
Q16832	DDR2_HUMAN	DDR2	4	Homo sapiens OX=9606	Discoidin domain-containing receptor 2
Q13838	DX39B_HUMAN	DDX39B	4	Homo sapiens OX=9606	Spliceosome RNA helicase DDX39B
Q7L014	DDX46_HUMAN	DDX46	4	Homo sapiens OX=9606	Probable ATP-dependent RNA helicase DDX46
Q7L2E3	DHX30_HUMAN	DHX30	4	Homo sapiens OX=9606	ATP-dependent RNA helicase DHX30
P10515	ODP2_HUMAN	DLAT	4	Homo sapiens OX=9606	Dihydrolipoyllysine-residue acetyltransferase component of pyruvate dehydrogenase complex, mitochondrial
P27487	DPP4_HUMAN	DPP4	4	Homo sapiens OX=9606	Dipeptidyl peptidase 4
P42892	ECE1_HUMAN	ECE1	4	Homo sapiens OX=9606	Endothelin-converting enzyme 1
Q12805	FBLN3_HUMAN	EFEMP1	4	Homo sapiens OX=9606	EGF-containing fibulin-like extracellular matrix protein 1
Q15029	U5S1_HUMAN	EFTUD2	4	Homo sapiens OX=9606	116 kDa U5 small nuclear ribonucleoprotein component
Q9H4M9	EHD1_HUMAN	EHD1	4	Homo sapiens OX=9606	EH domain-containing protein 1
B5ME19	EIFCL_HUMAN	EIF3CL	4	Homo sapiens OX=9606	Eukaryotic translation initiation factor 3 subunit C-like protein	sp|Q99613|EIF3C_HUMAN
P78344	IF4G2_HUMAN	EIF4G2	4	Homo sapiens OX=9606	Eukaryotic translation initiation factor 4 gamma 2
P50402	EMD_HUMAN	EMD	4	Homo sapiens OX=9606	Emerin
Q09472	EP300_HUMAN	EP300	4	Homo sapiens OX=9606	Histone acetyltransferase p300
Q9H2F5	EPC1_HUMAN	EPC1	4	Homo sapiens OX=9606	Enhancer of polycomb homolog 1
P29317	EPHA2_HUMAN	EPHA2	4	Homo sapiens OX=9606	Ephrin type-A receptor 2
Q96RT1	ERBIN_HUMAN	ERBIN	4	Homo sapiens OX=9606	Erbin
O94905	ERLN2_HUMAN	ERLIN2	4	Homo sapiens OX=9606	Erlin-2
Q96HE7	ERO1A_HUMAN	ERO1A	4	Homo sapiens OX=9606	ERO1-like protein alpha
P10768	ESTD_HUMAN	ESD	4	Homo sapiens OX=9606	S-formylglutathione hydrolase
Q9NZB2	F120A_HUMAN	FAM120A	4	Homo sapiens OX=9606	Constitutive coactivator of PPAR-gamma-like protein 1
Q8WU58	F222B_HUMAN	FAM222B	4	Homo sapiens OX=9606	Protein FAM222B
Q5HYJ3	FA76B_HUMAN	FAM76B	4	Homo sapiens OX=9606	Protein FAM76B
Q4L180	FIL1L_HUMAN	FILIP1L	4	Homo sapiens OX=9606	Filamin A-interacting protein 1-like
Q9UN86	G3BP2_HUMAN	G3BP2	4	Homo sapiens OX=9606	Ras GTPase-activating protein-binding protein 2
Q06547	GABP1_HUMAN	GABPB1	4	Homo sapiens OX=9606	GA-binding protein subunit beta-1
Q92538	GBF1_HUMAN	GBF1	4	Homo sapiens OX=9606	Golgi-specific brefeldin A-resistance guanine nucleotide exchange factor 1
O75223	GGCT_HUMAN	GGCT	4	Homo sapiens OX=9606	Gamma-glutamylcyclotransferase
P35754	GLRX1_HUMAN	GLRX	4	Homo sapiens OX=9606	Glutaredoxin-1
Q9UKD1	GMEB2_HUMAN	GMEB2	4	Homo sapiens OX=9606	Glucocorticoid modulatory element-binding protein 2
Q8TED1	GPX8_HUMAN	GPX8	4	Homo sapiens OX=9606	Probable glutathione peroxidase 8
P15170	ERF3A_HUMAN	GSPT1	4	Homo sapiens OX=9606	Eukaryotic peptide chain release factor GTP-binding subunit ERF3A
P78417	GSTO1_HUMAN	GSTO1	4	Homo sapiens OX=9606	Glutathione S-transferase omega-1
P69905	HBA_HUMAN	HBA1	4	Homo sapiens OX=9606	Hemoglobin subunit alpha
Q13547	HDAC1_HUMAN	HDAC1	4	Homo sapiens OX=9606	Histone deacetylase 1
P07686	HEXB_HUMAN	HEXB	4	Homo sapiens OX=9606	Beta-hexosaminidase subunit beta
Q9H2X6	HIPK2_HUMAN	HIPK2	4	Homo sapiens OX=9606	Homeodomain-interacting protein kinase 2
P04439	HLAA_HUMAN	HLA-A	4	Homo sapiens OX=9606	HLA class I histocompatibility antigen, A alpha chain
Q8TCT9	HM13_HUMAN	HM13	4	Homo sapiens OX=9606	Minor histocompatibility antigen H13
P51991	ROA3_HUMAN	HNRNPA3	4	Homo sapiens OX=9606	Heterogeneous nuclear ribonucleoprotein A3
P17509	HXB6_HUMAN	HOXB6	4	Homo sapiens OX=9606	Homeobox protein Hox-B6
P51659	DHB4_HUMAN	HSD17B4	4	Homo sapiens OX=9606	Peroxisomal multifunctional enzyme type 2
P98160	PGBM_HUMAN	HSPG2	4	Homo sapiens OX=9606	Basement membrane-specific heparan sulfate proteoglycan core protein
Q9BUP3	HTAI2_HUMAN	HTATIP2	4	Homo sapiens OX=9606	Oxidoreductase HTATIP2
Q9NZI8	IF2B1_HUMAN	IGF2BP1	4	Homo sapiens OX=9606	Insulin-like growth factor 2 mRNA-binding protein 1
Q9Y6M1	IF2B2_HUMAN	IGF2BP2	4	Homo sapiens OX=9606	Insulin-like growth factor 2 mRNA-binding protein 2
O95373	IPO7_HUMAN	IPO7	4	Homo sapiens OX=9606	Importin-7
Q6DN90	IQEC1_HUMAN	IQSEC1	4	Homo sapiens OX=9606	IQ motif and SEC7 domain-containing protein 1
P23229	ITA6_HUMAN	ITGA6	4	Homo sapiens OX=9606	Integrin alpha-6
P06756	ITAV_HUMAN	ITGAV	4	Homo sapiens OX=9606	Integrin alpha-V
P28290	ITPI2_HUMAN	ITPRID2	4	Homo sapiens OX=9606	Protein ITPRID2
Q03164	KMT2A_HUMAN	KMT2A	4	Homo sapiens OX=9606	Histone-lysine N-methyltransferase 2A
Q01546	K22O_HUMAN	KRT76	4	Homo sapiens OX=9606	Keratin, type II cytoskeletal 2 oral
Q6KB66	K2C80_HUMAN	KRT80	4	Homo sapiens OX=9606	Keratin, type II cytoskeletal 80
Q9NSB2	KRT84_HUMAN	KRT84	4	Homo sapiens OX=9606	Keratin, type II cuticular Hb4
P13473	LAMP2_HUMAN	LAMP2	4	Homo sapiens OX=9606	Lysosome-associated membrane glycoprotein 2
Q6PKG0	LARP1_HUMAN	LARP1	4	Homo sapiens OX=9606	La-related protein 1
Q9P2J5	SYLC_HUMAN	LARS1	4	Homo sapiens OX=9606	Leucine--tRNA ligase, cytoplasmic
Q86U70	LDB1_HUMAN	LDB1	4	Homo sapiens OX=9606	LIM domain-binding protein 1
P49257	LMAN1_HUMAN	LMAN1	4	Homo sapiens OX=9606	Protein ERGIC-53
Q9H0V9	LMA2L_HUMAN	LMAN2L	4	Homo sapiens OX=9606	VIP36-like protein
Q96AG4	LRC59_HUMAN	LRRC59	4	Homo sapiens OX=9606	Leucine-rich repeat-containing protein 59
O75367	H2AY_HUMAN	MACROH2A1	4	Homo sapiens OX=9606	Core histone macro-H2A.1
O00754	MA2B1_HUMAN	MAN2B1	4	Homo sapiens OX=9606	Lysosomal alpha-mannosidase
P55145	MANF_HUMAN	MANF	4	Homo sapiens OX=9606	Mesencephalic astrocyte-derived neurotrophic factor
Q3KQU3	MA7D1_HUMAN	MAP7D1	4	Homo sapiens OX=9606	MAP7 domain-containing protein 1
Q15691	MARE1_HUMAN	MAPRE1	4	Homo sapiens OX=9606	Microtubule-associated protein RP/EB family member 1
Q9NZL9	MAT2B_HUMAN	MAT2B	4	Homo sapiens OX=9606	Methionine adenosyltransferase 2 subunit beta
Q7Z434	MAVS_HUMAN	MAVS	4	Homo sapiens OX=9606	Mitochondrial antiviral-signaling protein
P33992	MCM5_HUMAN	MCM5	4	Homo sapiens OX=9606	DNA replication licensing factor MCM5
P40925	MDHC_HUMAN	MDH1	4	Homo sapiens OX=9606	Malate dehydrogenase, cytoplasmic
Q9HAP2	MLXIP_HUMAN	MLXIP	4	Homo sapiens OX=9606	MLX-interacting protein
Q8N983	RM43_HUMAN	MRPL43	4	Homo sapiens OX=9606	39S ribosomal protein L43, mitochondrial
Q9Y4B5	MTCL1_HUMAN	MTCL1	4	Homo sapiens OX=9606	Microtubule cross-linking factor 1
Q9BXJ9	NAA15_HUMAN	NAA15	4	Homo sapiens OX=9606	N-alpha-acetyltransferase 15, NatA auxiliary subunit
O43776	SYNC_HUMAN	NARS1	4	Homo sapiens OX=9606	Asparagine--tRNA ligase, cytoplasmic
P49321	NASP_HUMAN	NASP	4	Homo sapiens OX=9606	Nuclear autoantigenic sperm protein
Q9Y6Q9	NCOA3_HUMAN	NCOA3	4	Homo sapiens OX=9606	Nuclear receptor coactivator 3
Q92542	NICA_HUMAN	NCSTN	4	Homo sapiens OX=9606	Nicastrin
P19838	NFKB1_HUMAN	NFKB1	4	Homo sapiens OX=9606	Nuclear factor NF-kappa-B p105 subunit
Q13952	NFYC_HUMAN	NFYC	4	Homo sapiens OX=9606	Nuclear transcription factor Y subunit gamma
P22392	NDKB_HUMAN	NME2	4	Homo sapiens OX=9606	Nucleoside diphosphate kinase B
Q13423	NNTM_HUMAN	NNT	4	Homo sapiens OX=9606	NAD(P) transhydrogenase, mitochondrial
P04150	GCR_HUMAN	NR3C1	4	Homo sapiens OX=9606	Glucocorticoid receptor
O43847	NRDC_HUMAN	NRDC	4	Homo sapiens OX=9606	Nardilysin
Q16656	NRF1_HUMAN	NRF1	4	Homo sapiens OX=9606	Nuclear respiratory factor 1
O15504	NUP42_HUMAN	NUP42	4	Homo sapiens OX=9606	Nucleoporin NUP42
Q99567	NUP88_HUMAN	NUP88	4	Homo sapiens OX=9606	Nuclear pore complex protein Nup88
Q6UXH9	PAMR1_HUMAN	PAMR1	4	Homo sapiens OX=9606	Inactive serine protease PAMR1
O43252	PAPS1_HUMAN	PAPSS1	4	Homo sapiens OX=9606	Bifunctional 3'-phosphoadenosine 5'-phosphosulfate synthase 1
O95340	PAPS2_HUMAN	PAPSS2	4	Homo sapiens OX=9606	Bifunctional 3'-phosphoadenosine 5'-phosphosulfate synthase 2
Q15365	PCBP1_HUMAN	PCBP1	4	Homo sapiens OX=9606	Poly(rC)-binding protein 1
P09619	PGFRB_HUMAN	PDGFRB	4	Homo sapiens OX=9606	Platelet-derived growth factor receptor beta
Q96JY6	PDLI2_HUMAN	PDLIM2	4	Homo sapiens OX=9606	PDZ and LIM domain protein 2
P35080	PROF2_HUMAN	PFN2	4	Homo sapiens OX=9606	Profilin-2
Q96S52	PIGS_HUMAN	PIGS	4	Homo sapiens OX=9606	GPI transamidase component PIG-S
Q969N2	PIGT_HUMAN	PIGT	4	Homo sapiens OX=9606	GPI transamidase component PIG-T
Q9Y263	PLAP_HUMAN	PLAA	4	Homo sapiens OX=9606	Phospholipase A-2-activating protein
Q8IV08	PLD3_HUMAN	PLD3	4	Homo sapiens OX=9606	5'-3' exonuclease PLD3
P00747	PLMN_HUMAN	PLG	4	Homo sapiens OX=9606	Plasminogen
Q06203	PUR1_HUMAN	PPAT	4	Homo sapiens OX=9606	Amidophosphoribosyltransferase
Q6NYC8	PPR18_HUMAN	PPP1R18	4	Homo sapiens OX=9606	Phostensin
Q86XN7	PRSR1_HUMAN	PROSER1	4	Homo sapiens OX=9606	Proline and serine-rich protein 1
P49721	PSB2_HUMAN	PSMB2	4	Homo sapiens OX=9606	Proteasome subunit beta type-2
Q99436	PSB7_HUMAN	PSMB7	4	Homo sapiens OX=9606	Proteasome subunit beta type-7
P62333	PRS10_HUMAN	PSMC6	4	Homo sapiens OX=9606	26S proteasome regulatory subunit 10B
Q99460	PSMD1_HUMAN	PSMD1	4	Homo sapiens OX=9606	26S proteasome non-ATPase regulatory subunit 1
P55036	PSMD4_HUMAN	PSMD4	4	Homo sapiens OX=9606	26S proteasome non-ATPase regulatory subunit 4
Q15008	PSMD6_HUMAN	PSMD6	4	Homo sapiens OX=9606	26S proteasome non-ATPase regulatory subunit 6
Q92626	PXDN_HUMAN	PXDN	4	Homo sapiens OX=9606	Peroxidasin homolog
Q2TAL8	QRIC1_HUMAN	QRICH1	4	Homo sapiens OX=9606	Transcriptional regulator QRICH1
P63244	RACK1_HUMAN	RACK1	4	Homo sapiens OX=9606	Receptor of activated protein C kinase 1
P46063	RECQ1_HUMAN	RECQL	4	Homo sapiens OX=9606	ATP-dependent DNA helicase Q1
Q13546	RIPK1_HUMAN	RIPK1	4	Homo sapiens OX=9606	Receptor-interacting serine/threonine-protein kinase 1
O75116	ROCK2_HUMAN	ROCK2	4	Homo sapiens OX=9606	Rho-associated protein kinase 2
P62913	RL11_HUMAN	RPL11	4	Homo sapiens OX=9606	60S ribosomal protein L11
Q02543	RL18A_HUMAN	RPL18A	4	Homo sapiens OX=9606	60S ribosomal protein L18a
P61353	RL27_HUMAN	RPL27	4	Homo sapiens OX=9606	60S ribosomal protein L27
P62910	RL32_HUMAN	RPL32	4	Homo sapiens OX=9606	60S ribosomal protein L32
P49207	RL34_HUMAN	RPL34	4	Homo sapiens OX=9606	60S ribosomal protein L34
Q9Y3U8	RL36_HUMAN	RPL36	4	Homo sapiens OX=9606	60S ribosomal protein L36
P63173	RL38_HUMAN	RPL38	4	Homo sapiens OX=9606	60S ribosomal protein L38
P05387	RLA2_HUMAN	RPLP2	4	Homo sapiens OX=9606	60S acidic ribosomal protein P2
P39019	RS19_HUMAN	RPS19	4	Homo sapiens OX=9606	40S ribosomal protein S19
P42677	RS27_HUMAN	RPS27	4	Homo sapiens OX=9606	40S ribosomal protein S27
Q9Y3A5	SBDS_HUMAN	SBDS	4	Homo sapiens OX=9606	Ribosome maturation protein SBDS
Q14108	SCRB2_HUMAN	SCARB2	4	Homo sapiens OX=9606	Lysosome membrane protein 2
P61619	S61A1_HUMAN	SEC61A1	4	Homo sapiens OX=9606	Protein transport protein Sec61 subunit alpha isoform 1
Q8NC51	PAIRB_HUMAN	SERBP1	4	Homo sapiens OX=9606	Plasminogen activator inhibitor 1 RNA-binding protein
Q96P63	SPB12_HUMAN	SERPINB12	4	Homo sapiens OX=9606	Serpin B12
Q9P0V3	SH3B4_HUMAN	SH3BP4	4	Homo sapiens OX=9606	SH3 domain-binding protein 4
Q8NEW0	ZNT7_HUMAN	SLC30A7	4	Homo sapiens OX=9606	Zinc transporter 7
Q96QD8	S38A2_HUMAN	SLC38A2	4	Homo sapiens OX=9606	Sodium-coupled neutral amino acid transporter 2
Q8WU79	SMAP2_HUMAN	SMAP2	4	Homo sapiens OX=9606	Stromal membrane-associated protein 2
P30626	SORCN_HUMAN	SRI	4	Homo sapiens OX=9606	Sorcin
Q9UHB9	SRP68_HUMAN	SRP68	4	Homo sapiens OX=9606	Signal recognition particle subunit SRP68
Q9Y5M8	SRPRB_HUMAN	SRPRB	4	Homo sapiens OX=9606	Signal recognition particle receptor subunit beta
P42224	STAT1_HUMAN	STAT1	4	Homo sapiens OX=9606	Signal transducer and activator of transcription 1-alpha/beta
P40763	STAT3_HUMAN	STAT3	4	Homo sapiens OX=9606	Signal transducer and activator of transcription 3
P27105	STOM_HUMAN	STOM	4	Homo sapiens OX=9606	Stomatin
Q8TCJ2	STT3B_HUMAN	STT3B	4	Homo sapiens OX=9606	Dolichyl-diphosphooligosaccharide--protein glycosyltransferase subunit STT3B
Q8IWZ8	SUGP1_HUMAN	SUGP1	4	Homo sapiens OX=9606	SURP and G-patch domain-containing protein 1
Q9UH99	SUN2_HUMAN	SUN2	4	Homo sapiens OX=9606	SUN domain-containing protein 2
Q9Y5B9	SP16H_HUMAN	SUPT16H	4	Homo sapiens OX=9606	FACT complex subunit SPT16
Q13207	TBX2_HUMAN	TBX2	4	Homo sapiens OX=9606	T-box transcription factor TBX2
Q9UGU0	TCF20_HUMAN	TCF20	4	Homo sapiens OX=9606	Transcription factor 20
P15923	TFE2_HUMAN	TCF3	4	Homo sapiens OX=9606	Transcription factor E2-alpha
Q9Y2W1	TR150_HUMAN	THRAP3	4	Homo sapiens OX=9606	Thyroid hormone receptor-associated protein 3
Q01085	TIAR_HUMAN	TIAL1	4	Homo sapiens OX=9606	Nucleolysin TIAR
P01033	TIMP1_HUMAN	TIMP1	4	Homo sapiens OX=9606	Metalloproteinase inhibitor 1
Q04727	TLE4_HUMAN	TLE4	4	Homo sapiens OX=9606	Transducin-like enhancer protein 4
Q7Z7H5	TMED4_HUMAN	TMED4	4	Homo sapiens OX=9606	Transmembrane emp24 domain-containing protein 4
Q92545	TM131_HUMAN	TMEM131	4	Homo sapiens OX=9606	Transmembrane protein 131
O00300	TR11B_HUMAN	TNFRSF11B	4	Homo sapiens OX=9606	Tumor necrosis factor receptor superfamily member 11B
Q92973	TNPO1_HUMAN	TNPO1	4	Homo sapiens OX=9606	Transportin-1
O94826	TOM70_HUMAN	TOMM70	4	Homo sapiens OX=9606	Mitochondrial import receptor subunit TOM70
Q14258	TRI25_HUMAN	TRIM25	4	Homo sapiens OX=9606	E3 ubiquitin/ISG15 ligase TRIM25
A0AVT1	UBA6_HUMAN	UBA6	4	Homo sapiens OX=9606	Ubiquitin-like modifier-activating enzyme 6
P68036	UB2L3_HUMAN	UBE2L3	4	Homo sapiens OX=9606	Ubiquitin-conjugating enzyme E2 L3
Q9NPG3	UBN1_HUMAN	UBN1	4	Homo sapiens OX=9606	Ubinuclein-1
P09936	UCHL1_HUMAN	UCHL1	4	Homo sapiens OX=9606	Ubiquitin carboxyl-terminal hydrolase isozyme L1
O60763	USO1_HUMAN	USO1	4	Homo sapiens OX=9606	General vesicular transport factor p115
Q93008	USP9X_HUMAN	USP9X	4	Homo sapiens OX=9606	Probable ubiquitin carboxyl-terminal hydrolase FAF-X
P46939	UTRN_HUMAN	UTRN	4	Homo sapiens OX=9606	Utrophin
P13611	CSPG2_HUMAN	VCAN	4	Homo sapiens OX=9606	Versican core protein
P45880	VDAC2_HUMAN	VDAC2	4	Homo sapiens OX=9606	Voltage-dependent anion-selective channel protein 2
Q14119	VEZF1_HUMAN	VEZF1	4	Homo sapiens OX=9606	Vascular endothelial zinc finger 1
Q96QK1	VPS35_HUMAN	VPS35	4	Homo sapiens OX=9606	Vacuolar protein sorting-associated protein 35
P23381	SYWC_HUMAN	WARS1	4	Homo sapiens OX=9606	Tryptophan--tRNA ligase, cytoplasmic
Q96K80	ZC3HA_HUMAN	ZC3H10	4	Homo sapiens OX=9606	Zinc finger CCCH domain-containing protein 10
Q8IWR0	Z3H7A_HUMAN	ZC3H7A	4	Homo sapiens OX=9606	Zinc finger CCCH domain-containing protein 7A
Q9UGR2	Z3H7B_HUMAN	ZC3H7B	4	Homo sapiens OX=9606	Zinc finger CCCH domain-containing protein 7B
Q8WYQ9	ZCH14_HUMAN	ZCCHC14	4	Homo sapiens OX=9606	Zinc finger CCHC domain-containing protein 14
Q15911	ZFHX3_HUMAN	ZFHX3	4	Homo sapiens OX=9606	Zinc finger homeobox protein 3
Q9UQR1	ZN148_HUMAN	ZNF148	4	Homo sapiens OX=9606	Zinc finger protein 148
Q96F45	ZN503_HUMAN	ZNF503	4	Homo sapiens OX=9606	Zinc finger protein 503
Q6ZSR9	YJ005_HUMAN		4	Homo sapiens OX=9606	Uncharacterized protein FLJ45252
Q9H7C9	AAMDC_HUMAN	AAMDC	3	Homo sapiens OX=9606	Mth938 domain-containing protein
Q86TX2	ACOT1_HUMAN	ACOT1	3	Homo sapiens OX=9606	Acyl-coenzyme A thioesterase 1
P24666	PPAC_HUMAN	ACP1	3	Homo sapiens OX=9606	Low molecular weight phosphotyrosine protein phosphatase
P11117	PPAL_HUMAN	ACP2	3	Homo sapiens OX=9606	Lysosomal acid phosphatase
P30520	PURA2_HUMAN	ADSS2	3	Homo sapiens OX=9606	Adenylosuccinate synthetase isozyme 2
Q5TGY3	AHDC1_HUMAN	AHDC1	3	Homo sapiens OX=9606	AT-hook DNA-binding motif-containing protein 1
Q9Y2D5	AKAP2_HUMAN	AKAP2	3	Homo sapiens OX=9606	A-kinase anchor protein 2
O43488	ARK72_HUMAN	AKR7A2	3	Homo sapiens OX=9606	Aflatoxin B1 aldehyde reductase member 2
P30038	AL4A1_HUMAN	ALDH4A1	3	Homo sapiens OX=9606	Delta-1-pyrroline-5-carboxylate dehydrogenase, mitochondrial
Q4VCS5	AMOT_HUMAN	AMOT	3	Homo sapiens OX=9606	Angiomotin
Q92688	AN32B_HUMAN	ANP32B	3	Homo sapiens OX=9606	Acidic leucine-rich nuclear phosphoprotein 32 family member B
Q96CW1	AP2M1_HUMAN	AP2M1	3	Homo sapiens OX=9606	AP-2 complex subunit mu
P27695	APEX1_HUMAN	APEX1	3	Homo sapiens OX=9606	DNA-(apurinic or apyrimidinic site) endonuclease
Q92974	ARHG2_HUMAN	ARHGEF2	3	Homo sapiens OX=9606	Rho guanine nucleotide exchange factor 2
O15145	ARPC3_HUMAN	ARPC3	3	Homo sapiens OX=9606	Actin-related protein 2/3 complex subunit 3
P17544	ATF7_HUMAN	ATF7	3	Homo sapiens OX=9606	Cyclic AMP-dependent transcription factor ATF-7
P30530	UFO_HUMAN	AXL	3	Homo sapiens OX=9606	Tyrosine-protein kinase receptor UFO
Q07812	BAX_HUMAN	BAX	3	Homo sapiens OX=9606	Apoptosis regulator BAX
P50895	BCAM_HUMAN	BCAM	3	Homo sapiens OX=9606	Basal cell adhesion molecule
P51572	BAP31_HUMAN	BCAP31	3	Homo sapiens OX=9606	B-cell receptor-associated protein 31
Q9NYF8	BCLF1_HUMAN	BCLAF1	3	Homo sapiens OX=9606	Bcl-2-associated transcription factor 1
P21810	PGS1_HUMAN	BGN	3	Homo sapiens OX=9606	Biglycan
Q9NSY1	BMP2K_HUMAN	BMP2K	3	Homo sapiens OX=9606	BMP-2-inducible protein kinase
Q15059	BRD3_HUMAN	BRD3	3	Homo sapiens OX=9606	Bromodomain-containing protein 3
Q9H0E9	BRD8_HUMAN	BRD8	3	Homo sapiens OX=9606	Bromodomain-containing protein 8
P00736	C1R_HUMAN	C1R	3	Homo sapiens OX=9606	Complement C1r subcomponent
P04632	CPNS1_HUMAN	CAPNS1	3	Homo sapiens OX=9606	Calpain small subunit 1
P49589	SYCC_HUMAN	CARS1	3	Homo sapiens OX=9606	Cysteine--tRNA ligase, cytoplasmic
Q8IVM0	CCD50_HUMAN	CCDC50	3	Homo sapiens OX=9606	Coiled-coil domain-containing protein 50
O14618	CCS_HUMAN	CCS	3	Homo sapiens OX=9606	Copper chaperone for superoxide dismutase
Q9HCU0	CD248_HUMAN	CD248	3	Homo sapiens OX=9606	Endosialin
P13987	CD59_HUMAN	CD59	3	Homo sapiens OX=9606	CD59 glycoprotein
Q15517	CDSN_HUMAN	CDSN	3	Homo sapiens OX=9606	Corneodesmosin
Q8WUJ3	CEMIP_HUMAN	CEMIP	3	Homo sapiens OX=9606	Cell migration-inducing and hyaluronan-binding protein
Q14839	CHD4_HUMAN	CHD4	3	Homo sapiens OX=9606	Chromodomain-helicase-DNA-binding protein 4
Q7Z460	CLAP1_HUMAN	CLASP1	3	Homo sapiens OX=9606	CLIP-associating protein 1
O75503	CLN5_HUMAN	CLN5	3	Homo sapiens OX=9606	Ceroid-lipofuscinosis neuronal protein 5
O94985	CSTN1_HUMAN	CLSTN1	3	Homo sapiens OX=9606	Calsyntenin-1
P09496	CLCA_HUMAN	CLTA	3	Homo sapiens OX=9606	Clathrin light chain A
P62633	CNBP_HUMAN	CNBP	3	Homo sapiens OX=9606	CCHC-type zinc finger nucleic acid binding protein
Q14019	COTL1_HUMAN	COTL1	3	Homo sapiens OX=9606	Coactosin-like protein
Q99829	CPNE1_HUMAN	CPNE1	3	Homo sapiens OX=9606	Copine-1
Q9Y646	CBPQ_HUMAN	CPQ	3	Homo sapiens OX=9606	Carboxypeptidase Q
P52943	CRIP2_HUMAN	CRIP2	3	Homo sapiens OX=9606	Cysteine-rich protein 2
Q9Y4K1	CRBG1_HUMAN	CRYBG1	3	Homo sapiens OX=9606	Beta/gamma crystallin domain-containing protein 1
P68400	CSK21_HUMAN	CSNK2A1	3	Homo sapiens OX=9606	Casein kinase II subunit alpha
P19784	CSK22_HUMAN	CSNK2A2	3	Homo sapiens OX=9606	Casein kinase II subunit alpha'
P67870	CSK2B_HUMAN	CSNK2B	3	Homo sapiens OX=9606	Casein kinase II subunit beta
P53634	CATC_HUMAN	CTSC	3	Homo sapiens OX=9606	Dipeptidyl peptidase 1
Q16698	DECR_HUMAN	DECR1	3	Homo sapiens OX=9606	2,4-dienoyl-CoA reductase [(3E)-enoyl-CoA-producing], mitochondrial
P17661	DESM_HUMAN	DES	3	Homo sapiens OX=9606	Desmin
Q15392	DHC24_HUMAN	DHCR24	3	Homo sapiens OX=9606	Delta(24)-sterol reductase
Q96N67	DOCK7_HUMAN	DOCK7	3	Homo sapiens OX=9606	Dedicator of cytokinesis protein 7
Q03001	DYST_HUMAN	DST	3	Homo sapiens OX=9606	Dystonin
P30084	ECHM_HUMAN	ECHS1	3	Homo sapiens OX=9606	Enoyl-CoA hydratase, mitochondrial
O15371	EIF3D_HUMAN	EIF3D	3	Homo sapiens OX=9606	Eukaryotic translation initiation factor 3 subunit D
Q9Y262	EIF3L_HUMAN	EIF3L	3	Homo sapiens OX=9606	Eukaryotic translation initiation factor 3 subunit L
P38919	IF4A3_HUMAN	EIF4A3	3	Homo sapiens OX=9606	Eukaryotic initiation factor 4A-III
O60841	IF2P_HUMAN	EIF5B	3	Homo sapiens OX=9606	Eukaryotic translation initiation factor 5B
P56537	IF6_HUMAN	EIF6	3	Homo sapiens OX=9606	Eukaryotic translation initiation factor 6
Q9BW60	ELOV1_HUMAN	ELOVL1	3	Homo sapiens OX=9606	Elongation of very long chain fatty acids protein 1
P17813	EGLN_HUMAN	ENG	3	Homo sapiens OX=9606	Endoglin
Q12929	EPS8_HUMAN	EPS8	3	Homo sapiens OX=9606	Epidermal growth factor receptor kinase substrate 8
Q96RQ1	ERGI2_HUMAN	ERGIC2	3	Homo sapiens OX=9606	Endoplasmic reticulum-Golgi intermediate compartment protein 2
Q9BS26	ERP44_HUMAN	ERP44	3	Homo sapiens OX=9606	Endoplasmic reticulum resident protein 44
Q9BSJ8	ESYT1_HUMAN	ESYT1	3	Homo sapiens OX=9606	Extended synaptotagmin-1
P62495	ERF1_HUMAN	ETF1	3	Homo sapiens OX=9606	Eukaryotic peptide chain release factor subunit 1
P13804	ETFA_HUMAN	ETFA	3	Homo sapiens OX=9606	Electron transfer flavoprotein subunit alpha, mitochondrial
P38117	ETFB_HUMAN	ETFB	3	Homo sapiens OX=9606	Electron transfer flavoprotein subunit beta
Q01469	FABP5_HUMAN	FABP5	3	Homo sapiens OX=9606	Fatty acid-binding protein 5
Q9Y285	SYFA_HUMAN	FARSA	3	Homo sapiens OX=9606	Phenylalanine--tRNA ligase alpha subunit
P22087	FBRL_HUMAN	FBL	3	Homo sapiens OX=9606	rRNA 2'-O-methyltransferase fibrillarin
Q9UBX5	FBLN5_HUMAN	FBLN5	3	Homo sapiens OX=9606	Fibulin-5
Q9UPW0	FOXJ3_HUMAN	FOXJ3	3	Homo sapiens OX=9606	Forkhead box protein J3
Q8IVH2	FOXP4_HUMAN	FOXP4	3	Homo sapiens OX=9606	Forkhead box protein P4
Q12841	FSTL1_HUMAN	FSTL1	3	Homo sapiens OX=9606	Follistatin-related protein 1
Q14332	FZD2_HUMAN	FZD2	3	Homo sapiens OX=9606	Frizzled-2
P60520	GBRL2_HUMAN	GABARAPL2	3	Homo sapiens OX=9606	Gamma-aminobutyric acid receptor-associated protein-like 2
Q04446	GLGB_HUMAN	GBE1	3	Homo sapiens OX=9606	1,4-alpha-glucan-branching enzyme
Q9NZC3	GDE1_HUMAN	GDE1	3	Homo sapiens OX=9606	Glycerophosphodiester phosphodiesterase 1
P10070	GLI2_HUMAN	GLI2	3	Homo sapiens OX=9606	Zinc finger protein GLI2
Q04760	LGUL_HUMAN	GLO1	3	Homo sapiens OX=9606	Lactoylglutathione lyase
Q96IJ6	GMPPA_HUMAN	GMPPA	3	Homo sapiens OX=9606	Mannose-1-phosphate guanyltransferase alpha
P49915	GUAA_HUMAN	GMPS	3	Homo sapiens OX=9606	GMP synthase [glutamine-hydrolyzing]
P29992	GNA11_HUMAN	GNA11	3	Homo sapiens OX=9606	Guanine nucleotide-binding protein subunit alpha-11
P62873	GBB1_HUMAN	GNB1	3	Homo sapiens OX=9606	Guanine nucleotide-binding protein G(I)/G(S)/G(T) subunit beta-1
Q08378	GOGA3_HUMAN	GOLGA3	3	Homo sapiens OX=9606	Golgin subfamily A member 3
Q86V85	GP180_HUMAN	GPR180	3	Homo sapiens OX=9606	Integral membrane protein GPR180
P62993	GRB2_HUMAN	GRB2	3	Homo sapiens OX=9606	Growth factor receptor-bound protein 2
Q96QA5	GSDMA_HUMAN	GSDMA	3	Homo sapiens OX=9606	Gasdermin-A
Q14687	GSE1_HUMAN	GSE1	3	Homo sapiens OX=9606	Genetic suppressor element 1
P09211	GSTP1_HUMAN	GSTP1	3	Homo sapiens OX=9606	Glutathione S-transferase P
P78347	GTF2I_HUMAN	GTF2I	3	Homo sapiens OX=9606	General transcription factor II-I
P07305	H10_HUMAN	H1-0	3	Homo sapiens OX=9606	Histone H1.0
P06865	HEXA_HUMAN	HEXA	3	Homo sapiens OX=9606	Beta-hexosaminidase subunit alpha
P49773	HINT1_HUMAN	HINT1	3	Homo sapiens OX=9606	Adenosine 5'-monophosphoramidase HINT1
P20719	HXA5_HUMAN	HOXA5	3	Homo sapiens OX=9606	Homeobox protein Hox-A5
P61604	CH10_HUMAN	HSPE1	3	Homo sapiens OX=9606	10 kDa heat shock protein, mitochondrial
P01857	IGHG1_HUMAN	IGHG1	3	Homo sapiens OX=9606	Immunoglobulin heavy constant gamma 1
Q16891	MIC60_HUMAN	IMMT	3	Homo sapiens OX=9606	MIC
Q8TEX9	IPO4_HUMAN	IPO4	3	Homo sapiens OX=9606	Importin-4
P26006	ITA3_HUMAN	ITGA3	3	Homo sapiens OX=9606	Integrin alpha-3
P05106	ITB3_HUMAN	ITGB3	3	Homo sapiens OX=9606	Integrin beta-3
Q63ZY3	KANK2_HUMAN	KANK2	3	Homo sapiens OX=9606	KN motif and ankyrin repeat domain-containing protein 2
O15550	KDM6A_HUMAN	KDM6A	3	Homo sapiens OX=9606	Lysine-specific demethylase 6A
Q7Z3Y8	K1C27_HUMAN	KRT27	3	Homo sapiens OX=9606	Keratin, type I cytoskeletal 27
P02538	K2C6A_HUMAN	KRT6A	3	Homo sapiens OX=9606	Keratin, type II cytoskeletal 6A
P28838	AMPL_HUMAN	LAP3	3	Homo sapiens OX=9606	Cytosol aminopeptidase
Q9Y2U8	MAN1_HUMAN	LEMD3	3	Homo sapiens OX=9606	Inner nuclear membrane protein Man1
P17931	LEG3_HUMAN	LGALS3	3	Homo sapiens OX=9606	Galectin-3
Q9UGP4	LIMD1_HUMAN	LIMD1	3	Homo sapiens OX=9606	LIM domain-containing protein 1
Q9Y2L9	LRCH1_HUMAN	LRCH1	3	Homo sapiens OX=9606	Leucine-rich repeat and calponin homology domain-containing protein 1
Q9P2V4	LRIT1_HUMAN	LRIT1	3	Homo sapiens OX=9606	Leucine-rich repeat, immunoglobulin-like domain and transmembrane domain-containing protein 1
Q32MZ4	LRRF1_HUMAN	LRRFIP1	3	Homo sapiens OX=9606	Leucine-rich repeat flightless-interacting protein 1
Q8ND56	LS14A_HUMAN	LSM14A	3	Homo sapiens OX=9606	Protein LSM14 homolog A
P28482	MK01_HUMAN	MAPK1	3	Homo sapiens OX=9606	Mitogen-activated protein kinase 1
P56192	SYMC_HUMAN	MARS1	3	Homo sapiens OX=9606	Methionine--tRNA ligase, cytoplasmic
P31153	METK2_HUMAN	MAT2A	3	Homo sapiens OX=9606	S-adenosylmethionine synthase isoform type-2
Q5VZF2	MBNL2_HUMAN	MBNL2	3	Homo sapiens OX=9606	Muscleblind-like protein 2
P33991	MCM4_HUMAN	MCM4	3	Homo sapiens OX=9606	DNA replication licensing factor MCM4
Q9UHV7	MED13_HUMAN	MED13	3	Homo sapiens OX=9606	Mediator of RNA polymerase II transcription subunit 13
Q96RN5	MED15_HUMAN	MED15	3	Homo sapiens OX=9606	Mediator of RNA polymerase II transcription subunit 15
Q02078	MEF2A_HUMAN	MEF2A	3	Homo sapiens OX=9606	Myocyte-specific enhancer factor 2A
Q6ZN04	MEX3B_HUMAN	MEX3B	3	Homo sapiens OX=9606	RNA-binding protein MEX3B
P50281	MMP14_HUMAN	MMP14	3	Homo sapiens OX=9606	Matrix metalloproteinase-14
Q9HCE1	MOV10_HUMAN	MOV10	3	Homo sapiens OX=9606	Helicase MOV-10
Q13126	MTAP_HUMAN	MTAP	3	Homo sapiens OX=9606	S-methyl-5'-thioadenosine phosphorylase
Q6UB35	C1TM_HUMAN	MTHFD1L	3	Homo sapiens OX=9606	Monofunctional C1-tetrahydrofolate synthase, mitochondrial
Q969H8	MYDGF_HUMAN	MYDGF	3	Homo sapiens OX=9606	Myeloid-derived growth factor
Q9GZZ1	NAA50_HUMAN	NAA50	3	Homo sapiens OX=9606	N-alpha-acetyltransferase 50
Q9NR45	SIAS_HUMAN	NANS	3	Homo sapiens OX=9606	Sialic acid synthase
Q99733	NP1L4_HUMAN	NAP1L4	3	Homo sapiens OX=9606	Nucleosome assembly protein 1-like 4
Q15021	CND1_HUMAN	NCAPD2	3	Homo sapiens OX=9606	Condensin complex subunit 1
Q15003	CND2_HUMAN	NCAPH	3	Homo sapiens OX=9606	Condensin complex subunit 2
Q9Y2A7	NCKP1_HUMAN	NCKAP1	3	Homo sapiens OX=9606	Nck-associated protein 1
Q15596	NCOA2_HUMAN	NCOA2	3	Homo sapiens OX=9606	Nuclear receptor coactivator 2
Q9HCD5	NCOA5_HUMAN	NCOA5	3	Homo sapiens OX=9606	Nuclear receptor coactivator 5
O75380	NDUS6_HUMAN	NDUFS6	3	Homo sapiens OX=9606	NADH dehydrogenase [ubiquinone] iron-sulfur protein 6, mitochondrial
Q8NHV4	NEDD1_HUMAN	NEDD1	3	Homo sapiens OX=9606	Protein NEDD1
Q8TDX7	NEK7_HUMAN	NEK7	3	Homo sapiens OX=9606	Serine/threonine-protein kinase Nek7
Q9H3P2	NELFA_HUMAN	NELFA	3	Homo sapiens OX=9606	Negative elongation factor A
Q92832	NELL1_HUMAN	NELL1	3	Homo sapiens OX=9606	Protein kinase C-binding protein NELL1
Q99519	NEUR1_HUMAN	NEU1	3	Homo sapiens OX=9606	Sialidase-1
Q0ZGT2	NEXN_HUMAN	NEXN	3	Homo sapiens OX=9606	Nexilin
P08651	NFIC_HUMAN	NFIC	3	Homo sapiens OX=9606	Nuclear factor 1 C-type
P14543	NID1_HUMAN	NID1	3	Homo sapiens OX=9606	Nidogen-1
Q96MY1	NOL4L_HUMAN	NOL4L	3	Homo sapiens OX=9606	Nucleolar protein 4-like
Q9Y314	NOSIP_HUMAN	NOSIP	3	Homo sapiens OX=9606	Nitric oxide synthase-interacting protein
O15118	NPC1_HUMAN	NPC1	3	Homo sapiens OX=9606	NPC intracellular cholesterol transporter 1
P61916	NPC2_HUMAN	NPC2	3	Homo sapiens OX=9606	NPC intracellular cholesterol transporter 2
O14786	NRP1_HUMAN	NRP1	3	Homo sapiens OX=9606	Neuropilin-1
O60462	NRP2_HUMAN	NRP2	3	Homo sapiens OX=9606	Neuropilin-2
P46459	NSF_HUMAN	NSF	3	Homo sapiens OX=9606	Vesicle-fusing ATPase
Q08J23	NSUN2_HUMAN	NSUN2	3	Homo sapiens OX=9606	RNA cytosine C(5)-methyltransferase NSUN2
Q8NFH5	NUP35_HUMAN	NUP35	3	Homo sapiens OX=9606	Nucleoporin NUP35
Q8N1F7	NUP93_HUMAN	NUP93	3	Homo sapiens OX=9606	Nuclear pore complex protein Nup93
O15294	OGT1_HUMAN	OGT	3	Homo sapiens OX=9606	UDP-N-acetylglucosamine--peptide N-acetylglucosaminyltransferase 110 kDa subunit
Q9NTK5	OLA1_HUMAN	OLA1	3	Homo sapiens OX=9606	Obg-like ATPase 1
Q9NXG6	P4HTM_HUMAN	P4HTM	3	Homo sapiens OX=9606	Transmembrane prolyl 4-hydroxylase
Q15102	PA1B3_HUMAN	PAFAH1B3	3	Homo sapiens OX=9606	Platelet-activating factor acetylhydrolase IB subunit alpha1
P22061	PIMT_HUMAN	PCMT1	3	Homo sapiens OX=9606	Protein-L-isoaspartate(D-aspartate) O-methyltransferase
Q9UHG3	PCYOX_HUMAN	PCYOX1	3	Homo sapiens OX=9606	Prenylcysteine oxidase 1
P49585	PCY1A_HUMAN	PCYT1A	3	Homo sapiens OX=9606	Choline-phosphate cytidylyltransferase A
P11177	ODPB_HUMAN	PDHB	3	Homo sapiens OX=9606	Pyruvate dehydrogenase E1 component subunit beta, mitochondrial
P50479	PDLI4_HUMAN	PDLIM4	3	Homo sapiens OX=9606	PDZ and LIM domain protein 4
Q9BRX2	PELO_HUMAN	PELO	3	Homo sapiens OX=9606	Protein pelota homolog
P18669	PGAM1_HUMAN	PGAM1	3	Homo sapiens OX=9606	Phosphoglycerate mutase 1
P36871	PGM1_HUMAN	PGM1	3	Homo sapiens OX=9606	Phosphoglucomutase-1
Q96G03	PGM2_HUMAN	PGM2	3	Homo sapiens OX=9606	Phosphoglucomutase-2
P48739	PIPNB_HUMAN	PITPNB	3	Homo sapiens OX=9606	Phosphatidylinositol transfer protein beta isoform
Q5JRX3	PREP_HUMAN	PITRM1	3	Homo sapiens OX=9606	Presequence protease, mitochondrial
P78337	PITX1_HUMAN	PITX1	3	Homo sapiens OX=9606	Pituitary homeobox 1
Q8NHP8	PLBL2_HUMAN	PLBD2	3	Homo sapiens OX=9606	Putative phospholipase B-like 2
Q9HAU0	PKHA5_HUMAN	PLEKHA5	3	Homo sapiens OX=9606	Pleckstrin homology domain-containing family A member 5
Q10713	MPPA_HUMAN	PMPCA	3	Homo sapiens OX=9606	Mitochondrial-processing peptidase subunit alpha
Q8WVV4	POF1B_HUMAN	POF1B	3	Homo sapiens OX=9606	Protein POF1B
P24928	RPB1_HUMAN	POLR2A	3	Homo sapiens OX=9606	DNA-directed RNA polymerase II subunit RPB1
Q96HA1	P121A_HUMAN	POM121	3	Homo sapiens OX=9606	Nuclear envelope pore membrane protein POM 121
P0CG38	POTEI_HUMAN	POTEI	3	Homo sapiens OX=9606	POTE ankyrin domain family member I
O15355	PPM1G_HUMAN	PPM1G	3	Homo sapiens OX=9606	Protein phosphatase 1G
Q96QC0	PP1RA_HUMAN	PPP1R10	3	Homo sapiens OX=9606	Serine/threonine-protein phosphatase 1 regulatory subunit 10
Q08209	PP2BA_HUMAN	PPP3CA	3	Homo sapiens OX=9606	Serine/threonine-protein phosphatase 2B catalytic subunit alpha isoform
P53041	PPP5_HUMAN	PPP5C	3	Homo sapiens OX=9606	Serine/threonine-protein phosphatase 5
Q13162	PRDX4_HUMAN	PRDX4	3	Homo sapiens OX=9606	Peroxiredoxin-4
P30044	PRDX5_HUMAN	PRDX5	3	Homo sapiens OX=9606	Peroxiredoxin-5, mitochondrial
P10644	KAP0_HUMAN	PRKAR1A	3	Homo sapiens OX=9606	cAMP-dependent protein kinase type I-alpha regulatory subunit
P13861	KAP2_HUMAN	PRKAR2A	3	Homo sapiens OX=9606	cAMP-dependent protein kinase type II-alpha regulatory subunit
Q99873	ANM1_HUMAN	PRMT1	3	Homo sapiens OX=9606	Protein arginine N-methyltransferase 1
Q13523	PRP4B_HUMAN	PRPF4B	3	Homo sapiens OX=9606	Serine/threonine-protein kinase PRP4 homolog
Q6P2Q9	PRP8_HUMAN	PRPF8	3	Homo sapiens OX=9606	Pre-mRNA-processing-splicing factor 8
P48634	PRC2A_HUMAN	PRRC2A	3	Homo sapiens OX=9606	Protein PRRC2A
P25788	PSA3_HUMAN	PSMA3	3	Homo sapiens OX=9606	Proteasome subunit alpha type-3
O14818	PSA7_HUMAN	PSMA7	3	Homo sapiens OX=9606	Proteasome subunit alpha type-7
P28072	PSB6_HUMAN	PSMB6	3	Homo sapiens OX=9606	Proteasome subunit beta type-6
P43686	PRS6B_HUMAN	PSMC4	3	Homo sapiens OX=9606	26S proteasome regulatory subunit 6B
P62195	PRS8_HUMAN	PSMC5	3	Homo sapiens OX=9606	26S proteasome regulatory subunit 8
Q15185	TEBP_HUMAN	PTGES3	3	Homo sapiens OX=9606	Prostaglandin E synthase 3
P15151	PVR_HUMAN	PVR	3	Homo sapiens OX=9606	Poliovirus receptor
P61106	RAB14_HUMAN	RAB14	3	Homo sapiens OX=9606	Ras-related protein Rab-14
Q96S59	RANB9_HUMAN	RANBP9	3	Homo sapiens OX=9606	Ran-binding protein 9
P61224	RAP1B_HUMAN	RAP1B	3	Homo sapiens OX=9606	Ras-related protein Rap-1b	sp|P62834|RAP1A_HUMAN
Q16576	RBBP7_HUMAN	RBBP7	3	Homo sapiens OX=9606	Histone-binding protein RBBP7
P49756	RBM25_HUMAN	RBM25	3	Homo sapiens OX=9606	RNA-binding protein 25
P52756	RBM5_HUMAN	RBM5	3	Homo sapiens OX=9606	RNA-binding protein 5
P29558	RBMS1_HUMAN	RBMS1	3	Homo sapiens OX=9606	RNA-binding motif, single-stranded-interacting protein 1
Q93062	RBPMS_HUMAN	RBPMS	3	Homo sapiens OX=9606	RNA-binding protein with multiple splicing
Q04206	TF65_HUMAN	RELA	3	Homo sapiens OX=9606	Transcription factor p65
Q9BWE0	REPI1_HUMAN	REPIN1	3	Homo sapiens OX=9606	Replication initiator 1
Q9P2R6	RERE_HUMAN	RERE	3	Homo sapiens OX=9606	Arginine-glutamic acid dipeptide repeats protein
Q2KHR2	RFX7_HUMAN	RFX7	3	Homo sapiens OX=9606	DNA-binding protein RFX7
Q99666	RGPD5_HUMAN	RGPD5	3	Homo sapiens OX=9606	RANBP2-like and GRIP domain-containing protein 5/6
P84095	RHOG_HUMAN	RHOG	3	Homo sapiens OX=9606	Rho-related GTP-binding protein RhoG
Q9Y508	RN114_HUMAN	RNF114	3	Homo sapiens OX=9606	E3 ubiquitin-protein ligase RNF114
Q9BV68	RN126_HUMAN	RNF126	3	Homo sapiens OX=9606	E3 ubiquitin-protein ligase RNF126
P46778	RL21_HUMAN	RPL21	3	Homo sapiens OX=9606	60S ribosomal protein L21
P62829	RL23_HUMAN	RPL23	3	Homo sapiens OX=9606	60S ribosomal protein L23
P83731	RL24_HUMAN	RPL24	3	Homo sapiens OX=9606	60S ribosomal protein L24
P47914	RL29_HUMAN	RPL29	3	Homo sapiens OX=9606	60S ribosomal protein L29
P62888	RL30_HUMAN	RPL30	3	Homo sapiens OX=9606	60S ribosomal protein L30
P62899	RL31_HUMAN	RPL31	3	Homo sapiens OX=9606	60S ribosomal protein L31
P04844	RPN2_HUMAN	RPN2	3	Homo sapiens OX=9606	Dolichyl-diphosphooligosaccharide--protein glycosyltransferase subunit 2
P08708	RS17_HUMAN	RPS17	3	Homo sapiens OX=9606	40S ribosomal protein S17
P62266	RS23_HUMAN	RPS23	3	Homo sapiens OX=9606	40S ribosomal protein S23
Q71UM5	RS27L_HUMAN	RPS27L	3	Homo sapiens OX=9606	40S ribosomal protein S27-like
P62857	RS28_HUMAN	RPS28	3	Homo sapiens OX=9606	40S ribosomal protein S28
P62081	RS7_HUMAN	RPS7	3	Homo sapiens OX=9606	40S ribosomal protein S7
Q5JTH9	RRP12_HUMAN	RRP12	3	Homo sapiens OX=9606	RRP12-like protein
O76021	RL1D1_HUMAN	RSL1D1	3	Homo sapiens OX=9606	Ribosomal L1 domain-containing protein 1
Q15404	RSU1_HUMAN	RSU1	3	Homo sapiens OX=9606	Ras suppressor protein 1
P31949	S10AB_HUMAN	S100A11	3	Homo sapiens OX=9606	Protein S100-A11
P06703	S10A6_HUMAN	S100A6	3	Homo sapiens OX=9606	Protein S100-A6
P06702	S10A9_HUMAN	S100A9	3	Homo sapiens OX=9606	Protein S100-A9
Q9NTJ5	SAC1_HUMAN	SACM1L	3	Homo sapiens OX=9606	Phosphatidylinositol-3-phosphatase SAC1
Q9UBE0	SAE1_HUMAN	SAE1	3	Homo sapiens OX=9606	SUMO-activating enzyme subunit 1
Q9UPU9	SMAG1_HUMAN	SAMD4A	3	Homo sapiens OX=9606	Protein Smaug homolog 1
Q9NR31	SAR1A_HUMAN	SAR1A	3	Homo sapiens OX=9606	GTP-binding protein SAR1a
P82979	SARNP_HUMAN	SARNP	3	Homo sapiens OX=9606	SAP domain-containing ribonucleoprotein
O95104	SCAF4_HUMAN	SCAF4	3	Homo sapiens OX=9606	SR-related and CTD-associated factor 4
Q12770	SCAP_HUMAN	SCAP	3	Homo sapiens OX=9606	Sterol regulatory element-binding protein cleavage-activating protein
P22307	SCP2_HUMAN	SCP2	3	Homo sapiens OX=9606	Sterol carrier protein 2
P21912	SDHB_HUMAN	SDHB	3	Homo sapiens OX=9606	Succinate dehydrogenase [ubiquinone] iron-sulfur subunit, mitochondrial
P55735	SEC13_HUMAN	SEC13	3	Homo sapiens OX=9606	Protein SEC13 homolog
Q8IW75	SPA12_HUMAN	SERPINA12	3	Homo sapiens OX=9606	Serpin A12
P01008	ANT3_HUMAN	SERPINC1	3	Homo sapiens OX=9606	Antithrombin-III
Q01105	SET_HUMAN	SET	3	Homo sapiens OX=9606	Protein SET
Q15427	SF3B4_HUMAN	SF3B4	3	Homo sapiens OX=9606	Splicing factor 3B subunit 4
O43765	SGTA_HUMAN	SGTA	3	Homo sapiens OX=9606	Small glutamine-rich tetratricopeptide repeat-containing protein alpha
Q99961	SH3G1_HUMAN	SH3GL1	3	Homo sapiens OX=9606	Endophilin-A2
Q9Y371	SHLB1_HUMAN	SH3GLB1	3	Homo sapiens OX=9606	Endophilin-B1
Q13433	S39A6_HUMAN	SLC39A6	3	Homo sapiens OX=9606	Zinc transporter ZIP6
Q14683	SMC1A_HUMAN	SMC1A	3	Homo sapiens OX=9606	Structural maintenance of chromosomes protein 1A
P52788	SPSY_HUMAN	SMS	3	Homo sapiens OX=9606	Spermine synthase
P62316	SMD2_HUMAN	SNRPD2	3	Homo sapiens OX=9606	Small nuclear ribonucleoprotein Sm D2
Q13596	SNX1_HUMAN	SNX1	3	Homo sapiens OX=9606	Sorting nexin-1
Q96RF0	SNX18_HUMAN	SNX18	3	Homo sapiens OX=9606	Sorting nexin-18
Q9UNH7	SNX6_HUMAN	SNX6	3	Homo sapiens OX=9606	Sorting nexin-6
P48436	SOX9_HUMAN	SOX9	3	Homo sapiens OX=9606	Transcription factor SOX-9
Q13501	SQSTM_HUMAN	SQSTM1	3	Homo sapiens OX=9606	Sequestosome-1
O75044	SRGP2_HUMAN	SRGAP2	3	Homo sapiens OX=9606	SLIT-ROBO Rho GTPase-activating protein 2
P37108	SRP14_HUMAN	SRP14	3	Homo sapiens OX=9606	Signal recognition particle 14 kDa protein
P61011	SRP54_HUMAN	SRP54	3	Homo sapiens OX=9606	Signal recognition particle 54 kDa protein
P84103	SRSF3_HUMAN	SRSF3	3	Homo sapiens OX=9606	Serine/arginine-rich splicing factor 3
Q15532	SSXT_HUMAN	SS18	3	Homo sapiens OX=9606	Protein SSXT
O75177	CREST_HUMAN	SS18L1	3	Homo sapiens OX=9606	Calcium-responsive transactivator
Q9BWW4	SSBP3_HUMAN	SSBP3	3	Homo sapiens OX=9606	Single-stranded DNA-binding protein 3
Q9P2R7	SUCB1_HUMAN	SUCLA2	3	Homo sapiens OX=9606	Succinate--CoA ligase [ADP-forming] subunit beta, mitochondrial
P61956	SUMO2_HUMAN	SUMO2	3	Homo sapiens OX=9606	Small ubiquitin-related modifier 2
Q4LDE5	SVEP1_HUMAN	SVEP1	3	Homo sapiens OX=9606	Sushi, von Willebrand factor type A, EGF and pentraxin domain-containing protein 1
O43426	SYNJ1_HUMAN	SYNJ1	3	Homo sapiens OX=9606	Synaptojanin-1
Q9UMZ2	SYNRG_HUMAN	SYNRG	3	Homo sapiens OX=9606	Synergin gamma
Q9Y4P3	TBL2_HUMAN	TBL2	3	Homo sapiens OX=9606	Transducin beta-like protein 2
Q8IWB9	TEX2_HUMAN	TEX2	3	Homo sapiens OX=9606	Testis-expressed protein 2
P01137	TGFB1_HUMAN	TGFB1	3	Homo sapiens OX=9606	Transforming growth factor beta-1 proprotein
Q99805	TM9S2_HUMAN	TM9SF2	3	Homo sapiens OX=9606	Transmembrane 9 superfamily member 2
Q92544	TM9S4_HUMAN	TM9SF4	3	Homo sapiens OX=9606	Transmembrane 9 superfamily member 4
Q9NV96	CC50A_HUMAN	TMEM30A	3	Homo sapiens OX=9606	Cell cycle control protein 50A
P42166	LAP2A_HUMAN	TMPO	3	Homo sapiens OX=9606	Lamina-associated polypeptide 2, isoform alpha
Q63HR2	TNS2_HUMAN	TNS2	3	Homo sapiens OX=9606	Tensin-2
O43399	TPD54_HUMAN	TPD52L2	3	Homo sapiens OX=9606	Tumor protein D54
P13693	TCTP_HUMAN	TPT1	3	Homo sapiens OX=9606	Translationally-controlled tumor protein
Q12816	TROP_HUMAN	TRO	3	Homo sapiens OX=9606	Trophinin
Q86VY4	TSYL5_HUMAN	TSPYL5	3	Homo sapiens OX=9606	Testis-specific Y-encoded-like protein 5
P68366	TBA4A_HUMAN	TUBA4A	3	Homo sapiens OX=9606	Tubulin alpha-4A chain
P68371	TBB4B_HUMAN	TUBB4B	3	Homo sapiens OX=9606	Tubulin beta-4B chain
Q9BUF5	TBB6_HUMAN	TUBB6	3	Homo sapiens OX=9606	Tubulin beta-6 chain
O95881	TXD12_HUMAN	TXNDC12	3	Homo sapiens OX=9606	Thioredoxin domain-containing protein 12
Q16222	UAP1_HUMAN	UAP1	3	Homo sapiens OX=9606	UDP-N-acetylhexosamine pyrophosphorylase
Q9UMX0	UBQL1_HUMAN	UBQLN1	3	Homo sapiens OX=9606	Ubiquilin-1
Q5T4S7	UBR4_HUMAN	UBR4	3	Homo sapiens OX=9606	E3 ubiquitin-protein ligase UBR4
Q16851	UGPA_HUMAN	UGP2	3	Homo sapiens OX=9606	UTP--glucose-1-phosphate uridylyltransferase
Q96T88	UHRF1_HUMAN	UHRF1	3	Homo sapiens OX=9606	E3 ubiquitin-protein ligase UHRF1
Q9H3U1	UN45A_HUMAN	UNC45A	3	Homo sapiens OX=9606	Protein unc-45 homolog A
P31930	QCR1_HUMAN	UQCRC1	3	Homo sapiens OX=9606	Cytochrome b-c1 complex subunit 1, mitochondrial
P45974	UBP5_HUMAN	USP5	3	Homo sapiens OX=9606	Ubiquitin carboxyl-terminal hydrolase 5
P26640	SYVC_HUMAN	VARS1	3	Homo sapiens OX=9606	Valine--tRNA ligase
Q9UBQ0	VPS29_HUMAN	VPS29	3	Homo sapiens OX=9606	Vacuolar protein sorting-associated protein 29
A5D8V6	VP37C_HUMAN	VPS37C	3	Homo sapiens OX=9606	Vacuolar protein sorting-associated protein 37C
Q9NP79	VTA1_HUMAN	VTA1	3	Homo sapiens OX=9606	Vacuolar protein sorting-associated protein VTA1 homolog
Q9BV38	WDR18_HUMAN	WDR18	3	Homo sapiens OX=9606	WD repeat-containing protein 18
P31946	1433B_HUMAN	YWHAB	3	Homo sapiens OX=9606	14-3-3 protein beta/alpha
Q96GY0	ZC21A_HUMAN	ZC2HC1A	3	Homo sapiens OX=9606	Zinc finger C2HC domain-containing protein 1A
P47974	TISD_HUMAN	ZFP36L2	3	Homo sapiens OX=9606	mRNA decay activator protein ZFP36L2
Q5T0B9	ZN362_HUMAN	ZNF362	3	Homo sapiens OX=9606	Zinc finger protein 362
Q86UK7	ZN598_HUMAN	ZNF598	3	Homo sapiens OX=9606	E3 ubiquitin-protein ligase ZNF598
O95218	ZRAB2_HUMAN	ZRANB2	3	Homo sapiens OX=9606	Zinc finger Ran-binding domain-containing protein 2
Q9NRG9	AAAS_HUMAN	AAAS	2	Homo sapiens OX=9606	Aladin
P33527	MRP1_HUMAN	ABCC1	2	Homo sapiens OX=9606	Multidrug resistance-associated protein 1
Q8NE71	ABCF1_HUMAN	ABCF1	2	Homo sapiens OX=9606	ATP-binding cassette sub-family F member 1
P11310	ACADM_HUMAN	ACADM	2	Homo sapiens OX=9606	Medium-chain specific acyl-CoA dehydrogenase, mitochondrial
Q9BWD1	THIC_HUMAN	ACAT2	2	Homo sapiens OX=9606	Acetyl-CoA acetyltransferase, cytosolic
Q9Y305	ACOT9_HUMAN	ACOT9	2	Homo sapiens OX=9606	Acyl-coenzyme A thioesterase 9, mitochondrial
O95573	ACSL3_HUMAN	ACSL3	2	Homo sapiens OX=9606	Fatty acid CoA ligase Acsl3
O60488	ACSL4_HUMAN	ACSL4	2	Homo sapiens OX=9606	Long-chain-fatty-acid--CoA ligase 4
P63261	ACTG_HUMAN	ACTG1	2	Homo sapiens OX=9606	Actin, cytoplasmic 2
O96019	ACL6A_HUMAN	ACTL6A	2	Homo sapiens OX=9606	Actin-like protein 6A
P11766	ADHX_HUMAN	ADH5	2	Homo sapiens OX=9606	Alcohol dehydrogenase class-3
Q9H2P0	ADNP_HUMAN	ADNP	2	Homo sapiens OX=9606	Activity-dependent neuroprotector homeobox protein
Q6IQ32	ADNP2_HUMAN	ADNP2	2	Homo sapiens OX=9606	Activity-dependent neuroprotector homeobox protein 2
Q9BRR6	ADPGK_HUMAN	ADPGK	2	Homo sapiens OX=9606	ADP-dependent glucokinase
P02771	FETA_HUMAN	AFP	2	Homo sapiens OX=9606	Alpha-fetoprotein
O00116	ADAS_HUMAN	AGPS	2	Homo sapiens OX=9606	Alkyldihydroxyacetonephosphate synthase, peroxisomal
Q13155	AIMP2_HUMAN	AIMP2	2	Homo sapiens OX=9606	Aminoacyl tRNA synthase complex-interacting multifunctional protein 2
P54819	KAD2_HUMAN	AK2	2	Homo sapiens OX=9606	Adenylate kinase 2, mitochondrial
Q04828	AK1C1_HUMAN	AKR1C1	2	Homo sapiens OX=9606	Aldo-keto reductase family 1 member C1
P30837	AL1B1_HUMAN	ALDH1B1	2	Homo sapiens OX=9606	Aldehyde dehydrogenase X, mitochondrial
Q9NQW6	ANLN_HUMAN	ANLN	2	Homo sapiens OX=9606	Anillin
Q4KMQ2	ANO6_HUMAN	ANO6	2	Homo sapiens OX=9606	Anoctamin-6
Q10567	AP1B1_HUMAN	AP1B1	2	Homo sapiens OX=9606	AP-1 complex subunit beta-1
P13798	ACPH_HUMAN	APEH	2	Homo sapiens OX=9606	Acylamino-acid-releasing enzyme
Q9BZZ5	API5_HUMAN	API5	2	Homo sapiens OX=9606	Apoptosis inhibitor 5
P05090	APOD_HUMAN	APOD	2	Homo sapiens OX=9606	Apolipoprotein D
P05067	A4_HUMAN	APP	2	Homo sapiens OX=9606	Amyloid-beta precursor protein
P07741	APT_HUMAN	APRT	2	Homo sapiens OX=9606	Adenine phosphoribosyltransferase
P61204	ARF3_HUMAN	ARF3	2	Homo sapiens OX=9606	ADP-ribosylation factor 3	sp|P84077|ARF1_HUMAN
Q8N6H7	ARFG2_HUMAN	ARFGAP2	2	Homo sapiens OX=9606	ADP-ribosylation factor GTPase-activating protein 2
Q9NP61	ARFG3_HUMAN	ARFGAP3	2	Homo sapiens OX=9606	ADP-ribosylation factor GTPase-activating protein 3
Q07960	RHG01_HUMAN	ARHGAP1	2	Homo sapiens OX=9606	Rho GTPase-activating protein 1
Q68EM7	RHG17_HUMAN	ARHGAP17	2	Homo sapiens OX=9606	Rho GTPase-activating protein 17
P52565	GDIR1_HUMAN	ARHGDIA	2	Homo sapiens OX=9606	Rho GDP-dissociation inhibitor 1
Q66PJ3	AR6P4_HUMAN	ARL6IP4	2	Homo sapiens OX=9606	ADP-ribosylation factor-like protein 6-interacting protein 4
O15144	ARPC2_HUMAN	ARPC2	2	Homo sapiens OX=9606	Actin-related protein 2/3 complex subunit 2
P59998	ARPC4_HUMAN	ARPC4	2	Homo sapiens OX=9606	Actin-related protein 2/3 complex subunit 4
Q13510	ASAH1_HUMAN	ASAH1	2	Homo sapiens OX=9606	Acid ceramidase
Q76L83	ASXL2_HUMAN	ASXL2	2	Homo sapiens OX=9606	Putative Polycomb group protein ASXL2
P54709	AT1B3_HUMAN	ATP1B3	2	Homo sapiens OX=9606	Sodium/potassium-transporting ATPase subunit beta-3
P56381	ATP5E_HUMAN	ATP5F1E	2	Homo sapiens OX=9606	ATP synthase subunit epsilon, mitochondrial	sp|Q5VTU8|AT5EL_HUMAN
O75882	ATRN_HUMAN	ATRN	2	Homo sapiens OX=9606	Attractin
Q8WXX7	AUTS2_HUMAN	AUTS2	2	Homo sapiens OX=9606	Autism susceptibility gene 2 protein
Q96L58	B3GT6_HUMAN	B3GALT6	2	Homo sapiens OX=9606	Beta-1,3-galactosyltransferase 6
O94766	B3GA3_HUMAN	B3GAT3	2	Homo sapiens OX=9606	Galactosylgalactosylxylosylprotein 3-beta-glucuronosyltransferase 3
Q9UBV7	B4GT7_HUMAN	B4GALT7	2	Homo sapiens OX=9606	Beta-1,4-galactosyltransferase 7
O95816	BAG2_HUMAN	BAG2	2	Homo sapiens OX=9606	BAG family molecular chaperone regulator 2
P54687	BCAT1_HUMAN	BCAT1	2	Homo sapiens OX=9606	Branched-chain-amino-acid aminotransferase, cytosolic
O00512	BCL9_HUMAN	BCL9	2	Homo sapiens OX=9606	B-cell CLL/lymphoma 9 protein
Q6W2J9	BCOR_HUMAN	BCOR	2	Homo sapiens OX=9606	BCL-6 corepressor
Q5H9F3	BCORL_HUMAN	BCORL1	2	Homo sapiens OX=9606	BCL-6 corepressor-like protein 1
Q6AI39	BICRL_HUMAN	BICRAL	2	Homo sapiens OX=9606	BRD4-interacting chromatin-remodeling complex-associated protein-like
P53004	BIEA_HUMAN	BLVRA	2	Homo sapiens OX=9606	Biliverdin reductase A
O95861	BPNT1_HUMAN	BPNT1	2	Homo sapiens OX=9606	3'(2'),5'-bisphosphate nucleotidase 1
P41223	BUD31_HUMAN	BUD31	2	Homo sapiens OX=9606	Protein BUD31 homolog
Q9Y6E2	BZW2_HUMAN	BZW2	2	Homo sapiens OX=9606	Basic leucine zipper and W2 domain-containing protein 2
P01024	CO3_HUMAN	C3	2	Homo sapiens OX=9606	Complement C3
P40121	CAPG_HUMAN	CAPG	2	Homo sapiens OX=9606	Macrophage-capping protein
P31944	CASPE_HUMAN	CASP14	2	Homo sapiens OX=9606	Caspase-14
Q03135	CAV1_HUMAN	CAV1	2	Homo sapiens OX=9606	Caveolin-1
Q6NZI2	CAVN1_HUMAN	CAVIN1	2	Homo sapiens OX=9606	Caveolae-associated protein 1
Q13185	CBX3_HUMAN	CBX3	2	Homo sapiens OX=9606	Chromobox protein homolog 3
Q8N163	CCAR2_HUMAN	CCAR2	2	Homo sapiens OX=9606	Cell cycle and apoptosis regulator protein 2
P48509	CD151_HUMAN	CD151	2	Homo sapiens OX=9606	CD151 antigen
P60953	CDC42_HUMAN	CDC42	2	Homo sapiens OX=9606	Cell division control protein 42 homolog
Q00587	BORG5_HUMAN	CDC42EP1	2	Homo sapiens OX=9606	Cdc42 effector protein 1
P49336	CDK8_HUMAN	CDK8	2	Homo sapiens OX=9606	Cyclin-dependent kinase 8
Q6ZMG9	CERS6_HUMAN	CERS6	2	Homo sapiens OX=9606	Ceramide synthase 6
Q9Y281	COF2_HUMAN	CFL2	2	Homo sapiens OX=9606	Cofilin-2
O75508	CLD11_HUMAN	CLDN11	2	Homo sapiens OX=9606	Claudin-11
Q9Y696	CLIC4_HUMAN	CLIC4	2	Homo sapiens OX=9606	Chloride intracellular channel protein 4
O15516	CLOCK_HUMAN	CLOCK	2	Homo sapiens OX=9606	Circadian locomoter output cycles protein kaput
Q96KA5	CLP1L_HUMAN	CLPTM1L	2	Homo sapiens OX=9606	Cleft lip and palate transmembrane protein 1-like protein
P09543	CN37_HUMAN	CNP	2	Homo sapiens OX=9606	2',3'-cyclic-nucleotide 3'-phosphodiesterase
P21964	COMT_HUMAN	COMT	2	Homo sapiens OX=9606	Catechol O-methyltransferase
O14579	COPE_HUMAN	COPE	2	Homo sapiens OX=9606	Coatomer subunit epsilon
Q9UNS2	CSN3_HUMAN	COPS3	2	Homo sapiens OX=9606	COP9 signalosome complex subunit 3
P20674	COX5A_HUMAN	COX5A	2	Homo sapiens OX=9606	Cytochrome c oxidase subunit 5A, mitochondrial
Q17RY0	CPEB4_HUMAN	CPEB4	2	Homo sapiens OX=9606	Cytoplasmic polyadenylation element-binding protein 4
O75131	CPNE3_HUMAN	CPNE3	2	Homo sapiens OX=9606	Copine-3
Q02930	CREB5_HUMAN	CREB5	2	Homo sapiens OX=9606	Cyclic AMP-responsive element-binding protein 5
Q9NZV1	CRIM1_HUMAN	CRIM1	2	Homo sapiens OX=9606	Cysteine-rich motor neuron 1 protein
P46109	CRKL_HUMAN	CRKL	2	Homo sapiens OX=9606	Crk-like protein
Q6UUV9	CRTC1_HUMAN	CRTC1	2	Homo sapiens OX=9606	CREB-regulated transcription coactivator 1
Q05048	CSTF1_HUMAN	CSTF1	2	Homo sapiens OX=9606	Cleavage stimulation factor subunit 1
Q13619	CUL4A_HUMAN	CUL4A	2	Homo sapiens OX=9606	Cullin-4A
Q9UHQ9	NB5R1_HUMAN	CYB5R1	2	Homo sapiens OX=9606	NADH-cytochrome b5 reductase 1
Q96EP5	DAZP1_HUMAN	DAZAP1	2	Homo sapiens OX=9606	DAZ-associated protein 1
P81605	DCD_HUMAN	DCD	2	Homo sapiens OX=9606	Dermcidin
Q9UJW0	DCTN4_HUMAN	DCTN4	2	Homo sapiens OX=9606	Dynactin subunit 4
O95865	DDAH2_HUMAN	DDAH2	2	Homo sapiens OX=9606	N(G),N(G)-dimethylarginine dimethylaminohydrolase 2
Q9NVP1	DDX18_HUMAN	DDX18	2	Homo sapiens OX=9606	ATP-dependent RNA helicase DDX18
Q9BUQ8	DDX23_HUMAN	DDX23	2	Homo sapiens OX=9606	Probable ATP-dependent RNA helicase DDX23
Q8TDD1	DDX54_HUMAN	DDX54	2	Homo sapiens OX=9606	ATP-dependent RNA helicase DDX54
P35659	DEK_HUMAN	DEK	2	Homo sapiens OX=9606	Protein DEK
O43583	DENR_HUMAN	DENR	2	Homo sapiens OX=9606	Density-regulated protein
Q7Z478	DHX29_HUMAN	DHX29	2	Homo sapiens OX=9606	ATP-dependent RNA helicase DHX29
Q9Y2L1	RRP44_HUMAN	DIS3	2	Homo sapiens OX=9606	Exosome complex exonuclease RRP44
O60832	DKC1_HUMAN	DKC1	2	Homo sapiens OX=9606	H/ACA ribonucleoprotein complex subunit DKC1
O60884	DNJA2_HUMAN	DNAJA2	2	Homo sapiens OX=9606	DnaJ homolog subfamily A member 2
O00115	DNS2A_HUMAN	DNASE2	2	Homo sapiens OX=9606	Deoxyribonuclease-2-alpha
O00429	DNM1L_HUMAN	DNM1L	2	Homo sapiens OX=9606	Dynamin-1-like protein
Q9NY33	DPP3_HUMAN	DPP3	2	Homo sapiens OX=9606	Dipeptidyl peptidase 3
Q9Y295	DRG1_HUMAN	DRG1	2	Homo sapiens OX=9606	Developmentally-regulated GTP-binding protein 1
P23919	KTHY_HUMAN	DTYMK	2	Homo sapiens OX=9606	Thymidylate kinase
Q99848	EBP2_HUMAN	EBNA1BP2	2	Homo sapiens OX=9606	Probable rRNA-processing protein EBP2
O95967	FBLN4_HUMAN	EFEMP2	2	Homo sapiens OX=9606	EGF-containing fibulin-like extracellular matrix protein 2
O75821	EIF3G_HUMAN	EIF3G	2	Homo sapiens OX=9606	Eukaryotic translation initiation factor 3 subunit G
O15372	EIF3H_HUMAN	EIF3H	2	Homo sapiens OX=9606	Eukaryotic translation initiation factor 3 subunit H
O75822	EIF3J_HUMAN	EIF3J	2	Homo sapiens OX=9606	Eukaryotic translation initiation factor 3 subunit J
P06730	IF4E_HUMAN	EIF4E	2	Homo sapiens OX=9606	Eukaryotic translation initiation factor 4E
Q6IA86	ELP2_HUMAN	ELP2	2	Homo sapiens OX=9606	Elongator complex protein 2
O43402	EMC8_HUMAN	EMC8	2	Homo sapiens OX=9606	ER membrane protein complex subunit 8
Q5NDL2	EOGT_HUMAN	EOGT	2	Homo sapiens OX=9606	EGF domain-specific O-linked N-acetylglucosamine transferase
Q52LR7	EPC2_HUMAN	EPC2	2	Homo sapiens OX=9606	Enhancer of polycomb homolog 2
P07099	HYEP_HUMAN	EPHX1	2	Homo sapiens OX=9606	Epoxide hydrolase 1
Q9NZ08	ERAP1_HUMAN	ERAP1	2	Homo sapiens OX=9606	Endoplasmic reticulum aminopeptidase 1
Q969X5	ERGI1_HUMAN	ERGIC1	2	Homo sapiens OX=9606	Endoplasmic reticulum-Golgi intermediate compartment protein 1
P84090	ERH_HUMAN	ERH	2	Homo sapiens OX=9606	Enhancer of rudimentary homolog
Q7Z2K6	ERMP1_HUMAN	ERMP1	2	Homo sapiens OX=9606	Endoplasmic reticulum metallopeptidase 1
P30040	ERP29_HUMAN	ERP29	2	Homo sapiens OX=9606	Endoplasmic reticulum resident protein 29
O95571	ETHE1_HUMAN	ETHE1	2	Homo sapiens OX=9606	Persulfide dioxygenase ETHE1, mitochondrial
Q01780	EXOSX_HUMAN	EXOSC10	2	Homo sapiens OX=9606	Exosome component 10
Q16394	EXT1_HUMAN	EXT1	2	Homo sapiens OX=9606	Exostosin-1
O43909	EXTL3_HUMAN	EXTL3	2	Homo sapiens OX=9606	Exostosin-like 3
O95677	EYA4_HUMAN	EYA4	2	Homo sapiens OX=9606	Eyes absent homolog 4
Q9UNN5	FAF1_HUMAN	FAF1	2	Homo sapiens OX=9606	FAS-associated factor 1
P16930	FAAA_HUMAN	FAH	2	Homo sapiens OX=9606	Fumarylacetoacetase
Q8IWE2	NXP20_HUMAN	FAM114A1	2	Homo sapiens OX=9606	Protein NOXP20
Q92520	FAM3C_HUMAN	FAM3C	2	Homo sapiens OX=9606	Protein FAM3C
Q12884	SEPR_HUMAN	FAP	2	Homo sapiens OX=9606	Prolyl endopeptidase FAP
Q8WUP2	FBLI1_HUMAN	FBLIM1	2	Homo sapiens OX=9606	Filamin-binding LIM protein 1
Q9HAH7	FBRS_HUMAN	FBRS	2	Homo sapiens OX=9606	Probable fibrosin-1
Q9Y613	FHOD1_HUMAN	FHOD1	2	Homo sapiens OX=9606	FH1/FH2 domain-containing protein 1
Q00688	FKBP3_HUMAN	FKBP3	2	Homo sapiens OX=9606	Peptidyl-prolyl cis-trans isomerase FKBP3
Q14318	FKBP8_HUMAN	FKBP8	2	Homo sapiens OX=9606	Peptidyl-prolyl cis-trans isomerase FKBP8
Q9H9S5	FKRP_HUMAN	FKRP	2	Homo sapiens OX=9606	Fukutin-related protein
P20930	FILA_HUMAN	FLG	2	Homo sapiens OX=9606	Filaggrin
Q9HA64	KT3K_HUMAN	FN3KRP	2	Homo sapiens OX=9606	Ketosamine-3-kinase
P15407	FOSL1_HUMAN	FOSL1	2	Homo sapiens OX=9606	Fos-related antigen 1
Q9H334	FOXP1_HUMAN	FOXP1	2	Homo sapiens OX=9606	Forkhead box protein P1
P19883	FST_HUMAN	FST	2	Homo sapiens OX=9606	Follistatin
Q9C0B1	FTO_HUMAN	FTO	2	Homo sapiens OX=9606	Alpha-ketoglutarate-dependent dioxygenase FTO
Q495W5	FUT11_HUMAN	FUT11	2	Homo sapiens OX=9606	Alpha-(1,3)-fucosyltransferase 11
Q13283	G3BP1_HUMAN	G3BP1	2	Homo sapiens OX=9606	Ras GTPase-activating protein-binding protein 1
Q96C23	GALM_HUMAN	GALM	2	Homo sapiens OX=9606	Galactose mutarotase
Q86SR1	GLT10_HUMAN	GALNT10	2	Homo sapiens OX=9606	Polypeptide N-acetylgalactosaminyltransferase 10
Q14393	GAS6_HUMAN	GAS6	2	Homo sapiens OX=9606	Growth arrest-specific protein 6
Q92908	GATA6_HUMAN	GATA6	2	Homo sapiens OX=9606	Transcription factor GATA-6
P02774	VTDB_HUMAN	GC	2	Homo sapiens OX=9606	Vitamin D-binding protein
Q8TEQ6	GEMI5_HUMAN	GEMIN5	2	Homo sapiens OX=9606	Gem-associated protein 5
Q92820	GGH_HUMAN	GGH	2	Homo sapiens OX=9606	Gamma-glutamyl hydrolase
Q14161	GIT2_HUMAN	GIT2	2	Homo sapiens OX=9606	ARF GTPase-activating protein GIT2
P16278	BGAL_HUMAN	GLB1	2	Homo sapiens OX=9606	Beta-galactosidase
Q9H4G4	GAPR1_HUMAN	GLIPR2	2	Homo sapiens OX=9606	Golgi-associated plant pathogenesis-related protein 1
Q9HC38	GLOD4_HUMAN	GLOD4	2	Homo sapiens OX=9606	Glyoxalase domain-containing protein 4
Q9Y692	GMEB1_HUMAN	GMEB1	2	Homo sapiens OX=9606	Glucocorticoid modulatory element-binding protein 1
P04899	GNAI2_HUMAN	GNAI2	2	Homo sapiens OX=9606	Guanine nucleotide-binding protein G(i) subunit alpha-2
P36969	GPX4_HUMAN	GPX4	2	Homo sapiens OX=9606	Phospholipid hydroperoxide glutathione peroxidase
O60565	GREM1_HUMAN	GREM1	2	Homo sapiens OX=9606	Gremlin-1
Q12849	GRSF1_HUMAN	GRSF1	2	Homo sapiens OX=9606	G-rich sequence factor 1
P49840	GSK3A_HUMAN	GSK3A	2	Homo sapiens OX=9606	Glycogen synthase kinase-3 alpha
Q9BZE4	GTPB4_HUMAN	GTPBP4	2	Homo sapiens OX=9606	GTP-binding protein 4
P16403	H12_HUMAN	H1-2	2	Homo sapiens OX=9606	Histone H1.2
P0C0S5	H2AZ_HUMAN	H2AZ1	2	Homo sapiens OX=9606	Histone H2A.Z	sp|Q71UI9|H2AV_HUMAN
Q5GLZ8	HERC4_HUMAN	HERC4	2	Homo sapiens OX=9606	Probable E3 ubiquitin-protein ligase HERC4
Q68CP4	HGNAT_HUMAN	HGSNAT	2	Homo sapiens OX=9606	Heparan-alpha-glucosaminide N-acetyltransferase
P10321	HLAC_HUMAN	HLA-C	2	Homo sapiens OX=9606	HLA class I histocompatibility antigen, C alpha chain
P26583	HMGB2_HUMAN	HMGB2	2	Homo sapiens OX=9606	High mobility group protein B2
Q01581	HMCS1_HUMAN	HMGCS1	2	Homo sapiens OX=9606	Hydroxymethylglutaryl-CoA synthase, cytoplasmic
Q13151	ROA0_HUMAN	HNRNPA0	2	Homo sapiens OX=9606	Heterogeneous nuclear ribonucleoprotein A0
Q9NSE4	SYIM_HUMAN	IARS2	2	Homo sapiens OX=9606	Isoleucine--tRNA ligase, mitochondrial
P50213	IDH3A_HUMAN	IDH3A	2	Homo sapiens OX=9606	Isocitrate dehydrogenase [NAD] subunit alpha, mitochondrial
P51553	IDH3G_HUMAN	IDH3G	2	Homo sapiens OX=9606	Isocitrate dehydrogenase [NAD] subunit gamma, mitochondrial
Q16666	IF16_HUMAN	IFI16	2	Homo sapiens OX=9606	Gamma-interferon-inducible protein 16
P78318	IGBP1_HUMAN	IGBP1	2	Homo sapiens OX=9606	Immunoglobulin-binding protein 1
P17936	IBP3_HUMAN	IGFBP3	2	Homo sapiens OX=9606	Insulin-like growth factor-binding protein 3
B9A064	IGLL5_HUMAN	IGLL5	2	Homo sapiens OX=9606	Immunoglobulin lambda-like polypeptide 5
Q9Y6K9	NEMO_HUMAN	IKBKG	2	Homo sapiens OX=9606	NF-kappa-B essential modulator
P40189	IL6RB_HUMAN	IL6ST	2	Homo sapiens OX=9606	Interleukin-6 receptor subunit beta
Q9UKX5	ITA11_HUMAN	ITGA11	2	Homo sapiens OX=9606	Integrin alpha-11
P26440	IVD_HUMAN	IVD	2	Homo sapiens OX=9606	Isovaleryl-CoA dehydrogenase, mitochondrial
Q9H910	JUPI2_HUMAN	JPT2	2	Homo sapiens OX=9606	Jupiter microtubule associated homolog 2
Q07666	KHDR1_HUMAN	KHDRBS1	2	Homo sapiens OX=9606	KH domain-containing, RNA-binding, signal transduction-associated protein 1
Q9Y4X4	KLF12_HUMAN	KLF12	2	Homo sapiens OX=9606	Krueppel-like factor 12
P52292	IMA1_HUMAN	KPNA2	2	Homo sapiens OX=9606	Importin subunit alpha-1
Q9C075	K1C23_HUMAN	KRT23	2	Homo sapiens OX=9606	Keratin, type I cytoskeletal 23
O76013	KRT36_HUMAN	KRT36	2	Homo sapiens OX=9606	Keratin, type I cuticular Ha6
Q16363	LAMA4_HUMAN	LAMA4	2	Homo sapiens OX=9606	Laminin subunit alpha-4
O43813	LANC1_HUMAN	LANCL1	2	Homo sapiens OX=9606	Glutathione S-transferase LANCL1
Q92615	LAR4B_HUMAN	LARP4B	2	Homo sapiens OX=9606	La-related protein 4B
O95835	LATS1_HUMAN	LATS1	2	Homo sapiens OX=9606	Serine/threonine-protein kinase LATS1
Q14739	LBR_HUMAN	LBR	2	Homo sapiens OX=9606	Delta(14)-sterol reductase LBR
P01130	LDLR_HUMAN	LDLR	2	Homo sapiens OX=9606	Low-density lipoprotein receptor
P47929	LEG7_HUMAN	LGALS7	2	Homo sapiens OX=9606	Galectin-7
Q9BT23	LIMD2_HUMAN	LIMD2	2	Homo sapiens OX=9606	LIM domain-containing protein 2
Q7Z4I7	LIMS2_HUMAN	LIMS2	2	Homo sapiens OX=9606	LIM and senescent cell antigen-like-containing domain protein 2
Q5T3J3	LRIF1_HUMAN	LRIF1	2	Homo sapiens OX=9606	Ligand-dependent nuclear receptor-interacting factor 1
Q8N2S1	LTBP4_HUMAN	LTBP4	2	Homo sapiens OX=9606	Latent-transforming growth factor beta-binding protein 4
O95232	LC7L3_HUMAN	LUC7L3	2	Homo sapiens OX=9606	Luc7-like protein 3
Q9BS40	LXN_HUMAN	LXN	2	Homo sapiens OX=9606	Latexin
O75608	LYPA1_HUMAN	LYPLA1	2	Homo sapiens OX=9606	Acyl-protein thioesterase 1
P61626	LYSC_HUMAN	LYZ	2	Homo sapiens OX=9606	Lysozyme C
P20645	MPRD_HUMAN	M6PR	2	Homo sapiens OX=9606	Cation-dependent mannose-6-phosphate receptor
Q9UPN3	MACF1_HUMAN	MACF1	2	Homo sapiens OX=9606	Microtubule-actin cross-linking factor 1, isoforms 1/2/3/5
Q9H0U3	MAGT1_HUMAN	MAGT1	2	Homo sapiens OX=9606	Magnesium transporter protein 1
Q13495	MAMD1_HUMAN	MAMLD1	2	Homo sapiens OX=9606	Mastermind-like domain-containing protein 1
Q9Y2E5	MA2B2_HUMAN	MAN2B2	2	Homo sapiens OX=9606	Epididymis-specific alpha-mannosidase
O00339	MATN2_HUMAN	MATN2	2	Homo sapiens OX=9606	Matrilin-2
P56270	MAZ_HUMAN	MAZ	2	Homo sapiens OX=9606	Myc-associated zinc finger protein
Q96N66	MBOA7_HUMAN	MBOAT7	2	Homo sapiens OX=9606	Lysophospholipid acyltransferase 7
P48163	MAOX_HUMAN	ME1	2	Homo sapiens OX=9606	NADP-dependent malic enzyme
Q15648	MED1_HUMAN	MED1	2	Homo sapiens OX=9606	Mediator of RNA polymerase II transcription subunit 1
O60244	MED14_HUMAN	MED14	2	Homo sapiens OX=9606	Mediator of RNA polymerase II transcription subunit 14
Q06413	MEF2C_HUMAN	MEF2C	2	Homo sapiens OX=9606	Myocyte-specific enhancer factor 2C
O00470	MEIS1_HUMAN	MEIS1	2	Homo sapiens OX=9606	Homeobox protein Meis1
P14174	MIF_HUMAN	MIF	2	Homo sapiens OX=9606	Macrophage migration inhibitory factor
Q99583	MNT_HUMAN	MNT	2	Homo sapiens OX=9606	Max-binding protein MNT
P25325	THTM_HUMAN	MPST	2	Homo sapiens OX=9606	3-mercaptopyruvate sulfurtransferase
Q6P1L8	RM14_HUMAN	MRPL14	2	Homo sapiens OX=9606	39S ribosomal protein L14, mitochondrial
Q9NWU5	RM22_HUMAN	MRPL22	2	Homo sapiens OX=9606	39S ribosomal protein L22, mitochondrial
Q9BZE1	RM37_HUMAN	MRPL37	2	Homo sapiens OX=9606	39S ribosomal protein L37, mitochondrial
Q92552	RT27_HUMAN	MRPS27	2	Homo sapiens OX=9606	28S ribosomal protein S27, mitochondrial
Q9Y2R9	RT07_HUMAN	MRPS7	2	Homo sapiens OX=9606	28S ribosomal protein S7, mitochondrial
Q8IXL7	MSRB3_HUMAN	MSRB3	2	Homo sapiens OX=9606	Methionine-R-sulfoxide reductase B3
O94776	MTA2_HUMAN	MTA2	2	Homo sapiens OX=9606	Metastasis-associated protein MTA2
Q96S97	MYADM_HUMAN	MYADM	2	Homo sapiens OX=9606	Myeloid-associated differentiation marker
P41227	NAA10_HUMAN	NAA10	2	Homo sapiens OX=9606	N-alpha-acetyltransferase 10
Q15742	NAB2_HUMAN	NAB2	2	Homo sapiens OX=9606	NGFI-A-binding protein 2
E9PAV3	NACAM_HUMAN	NACA	2	Homo sapiens OX=9606	Nascent polypeptide-associated complex subunit alpha, muscle-specific form
P17050	NAGAB_HUMAN	NAGA	2	Homo sapiens OX=9606	Alpha-N-acetylgalactosaminidase
Q9UJ70	NAGK_HUMAN	NAGK	2	Homo sapiens OX=9606	N-acetyl-D-glucosamine kinase
Q09161	NCBP1_HUMAN	NCBP1	2	Homo sapiens OX=9606	Nuclear cap-binding protein subunit 1
P52298	NCBP2_HUMAN	NCBP2	2	Homo sapiens OX=9606	Nuclear cap-binding protein subunit 2
Q6PIU2	NCEH1_HUMAN	NCEH1	2	Homo sapiens OX=9606	Neutral cholesterol ester hydrolase 1
P28331	NDUS1_HUMAN	NDUFS1	2	Homo sapiens OX=9606	NADH-ubiquinone oxidoreductase 75 kDa subunit, mitochondrial
Q8TD19	NEK9_HUMAN	NEK9	2	Homo sapiens OX=9606	Serine/threonine-protein kinase Nek9
Q12857	NFIA_HUMAN	NFIA	2	Homo sapiens OX=9606	Nuclear factor 1 A-type
P25208	NFYB_HUMAN	NFYB	2	Homo sapiens OX=9606	Nuclear transcription factor Y subunit beta
Q8N5F7	NKAP_HUMAN	NKAP	2	Homo sapiens OX=9606	NF-kappa-B-activating protein
Q9BYT8	NEUL_HUMAN	NLN	2	Homo sapiens OX=9606	Neurolysin, mitochondrial
P15531	NDKA_HUMAN	NME1	2	Homo sapiens OX=9606	Nucleoside diphosphate kinase A
P30419	NMT1_HUMAN	NMT1	2	Homo sapiens OX=9606	Glycylpeptide N-tetradecanoyltransferase 1
Q14978	NOLC1_HUMAN	NOLC1	2	Homo sapiens OX=9606	Nucleolar and coiled-body phosphoprotein 1
O00567	NOP56_HUMAN	NOP56	2	Homo sapiens OX=9606	Nucleolar protein 56
P46531	NOTC1_HUMAN	NOTCH1	2	Homo sapiens OX=9606	Neurogenic locus notch homolog protein 1
Q9Y639	NPTN_HUMAN	NPTN	2	Homo sapiens OX=9606	Neuroplastin
Q9UHY1	NRBP_HUMAN	NRBP1	2	Homo sapiens OX=9606	Nuclear receptor-binding protein
P49902	5NTC_HUMAN	NT5C2	2	Homo sapiens OX=9606	Cytosolic purine 5'-nucleotidase
P21589	5NTD_HUMAN	NT5E	2	Homo sapiens OX=9606	5'-nucleotidase
Q02818	NUCB1_HUMAN	NUCB1	2	Homo sapiens OX=9606	Nucleobindin-1
Q9Y266	NUDC_HUMAN	NUDC	2	Homo sapiens OX=9606	Nuclear migration protein nudC
Q9UKX7	NUP50_HUMAN	NUP50	2	Homo sapiens OX=9606	Nuclear pore complex protein Nup50
P61970	NTF2_HUMAN	NUTF2	2	Homo sapiens OX=9606	Nuclear transport factor 2
Q9UBU9	NXF1_HUMAN	NXF1	2	Homo sapiens OX=9606	Nuclear RNA export factor 1
Q6DKJ4	NXN_HUMAN	NXN	2	Homo sapiens OX=9606	Nucleoredoxin
P04181	OAT_HUMAN	OAT	2	Homo sapiens OX=9606	Ornithine aminotransferase, mitochondrial
Q9NX40	OCAD1_HUMAN	OCIAD1	2	Homo sapiens OX=9606	OCIA domain-containing protein 1
Q68BL7	OLM2A_HUMAN	OLFML2A	2	Homo sapiens OX=9606	Olfactomedin-like protein 2A
Q96CV9	OPTN_HUMAN	OPTN	2	Homo sapiens OX=9606	Optineurin
P55809	SCOT1_HUMAN	OXCT1	2	Homo sapiens OX=9606	Succinyl-CoA:3-ketoacid coenzyme A transferase 1, mitochondrial
O95747	OXSR1_HUMAN	OXSR1	2	Homo sapiens OX=9606	Serine/threonine-protein kinase
Q9UNF0	PACN2_HUMAN	PACSIN2	2	Homo sapiens OX=9606	Protein kinase C and casein kinase substrate in neurons protein 2
Q9H074	PAIP1_HUMAN	PAIP1	2	Homo sapiens OX=9606	Polyadenylate-binding protein-interacting protein 1
Q13177	PAK2_HUMAN	PAK2	2	Homo sapiens OX=9606	Serine/threonine-protein kinase PAK 2
P51003	PAPOA_HUMAN	PAPOLA	2	Homo sapiens OX=9606	Poly(A) polymerase alpha
P57721	PCBP3_HUMAN	PCBP3	2	Homo sapiens OX=9606	Poly(rC)-binding protein 3
Q5JVF3	PCID2_HUMAN	PCID2	2	Homo sapiens OX=9606	PCI domain-containing protein 2
Q15113	PCOC1_HUMAN	PCOLCE	2	Homo sapiens OX=9606	Procollagen C-endopeptidase enhancer 1
Q8NBM8	PCYXL_HUMAN	PCYOX1L	2	Homo sapiens OX=9606	Prenylcysteine oxidase-like
O76074	PDE5A_HUMAN	PDE5A	2	Homo sapiens OX=9606	cGMP-specific 3',5'-cyclic phosphodiesterase
O00330	ODPX_HUMAN	PDHX	2	Homo sapiens OX=9606	Pyruvate dehydrogenase protein X component, mitochondrial
Q5VY43	PEAR1_HUMAN	PEAR1	2	Homo sapiens OX=9606	Platelet endothelial aggregation receptor 1
O00541	PESC_HUMAN	PES1	2	Homo sapiens OX=9606	Pescadillo homolog
O95336	6PGL_HUMAN	PGLS	2	Homo sapiens OX=9606	6-phosphogluconolactonase
Q99623	PHB2_HUMAN	PHB2	2	Homo sapiens OX=9606	Prohibitin-2
P78364	PHC1_HUMAN	PHC1	2	Homo sapiens OX=9606	Polyhomeotic-like protein 1
Q96QT6	PHF12_HUMAN	PHF12	2	Homo sapiens OX=9606	PHD finger protein 12
O75151	PHF2_HUMAN	PHF2	2	Homo sapiens OX=9606	Lysine-specific demethylase PHF2
Q8WV24	PHLA1_HUMAN	PHLDA1	2	Homo sapiens OX=9606	Pleckstrin homology-like domain family A member 1
O75928	PIAS2_HUMAN	PIAS2	2	Homo sapiens OX=9606	E3 SUMO-protein ligase PIAS2
Q9GZP4	PITH1_HUMAN	PITHD1	2	Homo sapiens OX=9606	PITH domain-containing protein 1
Q99541	PLIN2_HUMAN	PLIN2	2	Homo sapiens OX=9606	Perilipin-2
O14495	PLPP3_HUMAN	PLPP3	2	Homo sapiens OX=9606	Phospholipid phosphatase 3
O15031	PLXB2_HUMAN	PLXNB2	2	Homo sapiens OX=9606	Plexin-B2
Q8IYS1	P20D2_HUMAN	PM20D2	2	Homo sapiens OX=9606	Xaa-Arg dipeptidase
O75439	MPPB_HUMAN	PMPCB	2	Homo sapiens OX=9606	Mitochondrial-processing peptidase subunit beta
Q9H488	OFUT1_HUMAN	POFUT1	2	Homo sapiens OX=9606	GDP-fucose protein O-fucosyltransferase 1
Q9H5K3	SG196_HUMAN	POMK	2	Homo sapiens OX=9606	Protein O-mannose kinase
P62714	PP2AB_HUMAN	PPP2CB	2	Homo sapiens OX=9606	Serine/threonine-protein phosphatase 2A catalytic subunit beta isoform
Q14738	2A5D_HUMAN	PPP2R5D	2	Homo sapiens OX=9606	Serine/threonine-protein phosphatase 2A 56 kDa regulatory subunit delta isoform
P30048	PRDX3_HUMAN	PRDX3	2	Homo sapiens OX=9606	Thioredoxin-dependent peroxide reductase, mitochondrial
P48147	PPCE_HUMAN	PREP	2	Homo sapiens OX=9606	Prolyl endopeptidase
Q13131	AAPK1_HUMAN	PRKAA1	2	Homo sapiens OX=9606	5'-AMP-activated protein kinase catalytic subunit alpha-1
P54619	AAKG1_HUMAN	PRKAG1	2	Homo sapiens OX=9606	5'-AMP-activated protein kinase subunit gamma-1
O75569	PRKRA_HUMAN	PRKRA	2	Homo sapiens OX=9606	Interferon-inducible double-stranded RNA-dependent protein kinase activator A
O94906	PRP6_HUMAN	PRPF6	2	Homo sapiens OX=9606	Pre-mRNA-processing factor 6
Q9ULL5	PRR12_HUMAN	PRR12	2	Homo sapiens OX=9606	Proline-rich protein 12
P07477	TRY1_HUMAN	PRSS1	2	Homo sapiens OX=9606	Trypsin-1
P25787	PSA2_HUMAN	PSMA2	2	Homo sapiens OX=9606	Proteasome subunit alpha type-2
P28070	PSB4_HUMAN	PSMB4	2	Homo sapiens OX=9606	Proteasome subunit beta type-4
P28062	PSB8_HUMAN	PSMB8	2	Homo sapiens OX=9606	Proteasome subunit beta type-8
O00487	PSDE_HUMAN	PSMD14	2	Homo sapiens OX=9606	26S proteasome non-ATPase regulatory subunit 14
P51665	PSMD7_HUMAN	PSMD7	2	Homo sapiens OX=9606	26S proteasome non-ATPase regulatory subunit 7
Q8WXF1	PSPC1_HUMAN	PSPC1	2	Homo sapiens OX=9606	Paraspeckle component 1
Q14914	PTGR1_HUMAN	PTGR1	2	Homo sapiens OX=9606	Prostaglandin reductase 1
P18031	PTN1_HUMAN	PTPN1	2	Homo sapiens OX=9606	Tyrosine-protein phosphatase non-receptor type 1
Q8TB72	PUM2_HUMAN	PUM2	2	Homo sapiens OX=9606	Pumilio homolog 2
P09417	DHPR_HUMAN	QDPR	2	Homo sapiens OX=9606	Dihydropteridine reductase
Q96PU8	QKI_HUMAN	QKI	2	Homo sapiens OX=9606	Protein quaking
Q9BXR0	TGT_HUMAN	QTRT1	2	Homo sapiens OX=9606	Queuine tRNA-ribosyltransferase catalytic subunit 1
P61026	RAB10_HUMAN	RAB10	2	Homo sapiens OX=9606	Ras-related protein Rab-10
P62491	RB11A_HUMAN	RAB11A	2	Homo sapiens OX=9606	Ras-related protein Rab-11A	sp|Q15907|RB11B_HUMAN
P61019	RAB2A_HUMAN	RAB2A	2	Homo sapiens OX=9606	Ras-related protein Rab-2A
P20337	RAB3B_HUMAN	RAB3B	2	Homo sapiens OX=9606	Ras-related protein Rab-3B
Q9H2M9	RBGPR_HUMAN	RAB3GAP2	2	Homo sapiens OX=9606	Rab3 GTPase-activating protein non-catalytic subunit
P20339	RAB5A_HUMAN	RAB5A	2	Homo sapiens OX=9606	Ras-related protein Rab-5A
Q9Y4B4	ARIP4_HUMAN	RAD54L2	2	Homo sapiens OX=9606	Helicase ARIP4
P78406	RAE1L_HUMAN	RAE1	2	Homo sapiens OX=9606	mRNA export factor
Q9UKM9	RALY_HUMAN	RALY	2	Homo sapiens OX=9606	RNA-binding protein Raly
P43487	RANG_HUMAN	RANBP1	2	Homo sapiens OX=9606	Ran-specific GTPase-activating protein
Q70E73	RAPH1_HUMAN	RAPH1	2	Homo sapiens OX=9606	Ras-associated and pleckstrin homology domains-containing protein 1
Q96EV2	RBM33_HUMAN	RBM33	2	Homo sapiens OX=9606	RNA-binding protein 33
P62877	RBX1_HUMAN	RBX1	2	Homo sapiens OX=9606	E3 ubiquitin-protein ligase RBX1
Q9P258	RCC2_HUMAN	RCC2	2	Homo sapiens OX=9606	Protein RCC2
Q8TC12	RDH11_HUMAN	RDH11	2	Homo sapiens OX=9606	Retinol dehydrogenase 11
O95980	RECK_HUMAN	RECK	2	Homo sapiens OX=9606	Reversion-inducing cysteine-rich protein with Kazal motifs
Q00765	REEP5_HUMAN	REEP5	2	Homo sapiens OX=9606	Receptor expression-enhancing protein 5
Q9Y3B8	ORN_HUMAN	REXO2	2	Homo sapiens OX=9606	Oligoribonuclease, mitochondrial
Q01974	ROR2_HUMAN	ROR2	2	Homo sapiens OX=9606	Tyrosine-protein kinase transmembrane receptor ROR2
P62906	RL10A_HUMAN	RPL10A	2	Homo sapiens OX=9606	60S ribosomal protein L10a
P35268	RL22_HUMAN	RPL22	2	Homo sapiens OX=9606	60S ribosomal protein L22
P32969	RL9_HUMAN	RPL9	2	Homo sapiens OX=9606	60S ribosomal protein L9
P62263	RS14_HUMAN	RPS14	2	Homo sapiens OX=9606	40S ribosomal protein S14
P63220	RS21_HUMAN	RPS21	2	Homo sapiens OX=9606	40S ribosomal protein S21
P62854	RS26_HUMAN	RPS26	2	Homo sapiens OX=9606	40S ribosomal protein S26	sp|Q5JNZ5|RS26L_HUMAN
P51812	KS6A3_HUMAN	RPS6KA3	2	Homo sapiens OX=9606	Ribosomal protein S6 kinase alpha-3	sp|Q15418|KS6A1_HUMAN
Q14684	RRP1B_HUMAN	RRP1B	2	Homo sapiens OX=9606	Ribosomal RNA processing protein 1 homolog B
Q9Y265	RUVB1_HUMAN	RUVBL1	2	Homo sapiens OX=9606	RuvB-like 1
P19793	RXRA_HUMAN	RXRA	2	Homo sapiens OX=9606	Retinoic acid receptor RXR-alpha
P60903	S10AA_HUMAN	S100A10	2	Homo sapiens OX=9606	Protein S100-A10
P05109	S10A8_HUMAN	S100A8	2	Homo sapiens OX=9606	Protein S100-A8
Q15020	SART3_HUMAN	SART3	2	Homo sapiens OX=9606	Squamous cell carcinoma antigen recognized by T-cells 3
O14828	SCAM3_HUMAN	SCAMP3	2	Homo sapiens OX=9606	Secretory carrier-associated membrane protein 3
Q12765	SCRN1_HUMAN	SCRN1	2	Homo sapiens OX=9606	Secernin-1
Q9HCN8	SDF2L_HUMAN	SDF2L1	2	Homo sapiens OX=9606	Stromal cell-derived factor 2-like protein 1
Q8WWX9	SELM_HUMAN	SELENOM	2	Homo sapiens OX=9606	Selenoprotein M
Q14563	SEM3A_HUMAN	SEMA3A	2	Homo sapiens OX=9606	Semaphorin-3A
O75326	SEM7A_HUMAN	SEMA7A	2	Homo sapiens OX=9606	Semaphorin-7A
Q15428	SF3A2_HUMAN	SF3A2	2	Homo sapiens OX=9606	Splicing factor 3A subunit 2
Q12874	SF3A3_HUMAN	SF3A3	2	Homo sapiens OX=9606	Splicing factor 3A subunit 3
Q9H9B4	SFXN1_HUMAN	SFXN1	2	Homo sapiens OX=9606	Sideroflexin-1
Q9NUL5	SHFL_HUMAN	SHFL	2	Homo sapiens OX=9606	Shiftless antiviral inhibitor of ribosomal frameshifting protein
Q9H173	SIL1_HUMAN	SIL1	2	Homo sapiens OX=9606	Nucleotide exchange factor SIL1
P63208	SKP1_HUMAN	SKP1	2	Homo sapiens OX=9606	S-phase kinase-associated protein 1
Q9UP95	S12A4_HUMAN	SLC12A4	2	Homo sapiens OX=9606	Solute carrier family 12 member 4
O15427	MOT4_HUMAN	SLC16A3	2	Homo sapiens OX=9606	Monocarboxylate transporter 4
Q15758	AAAT_HUMAN	SLC1A5	2	Homo sapiens OX=9606	Neutral amino acid transporter B(0)
Q6NUK1	SCMC1_HUMAN	SLC25A24	2	Homo sapiens OX=9606	Calcium-binding mitochondrial carrier protein SCaMC-1
P12236	ADT3_HUMAN	SLC25A6	2	Homo sapiens OX=9606	ADP/ATP translocase 3
Q9H2H9	S38A1_HUMAN	SLC38A1	2	Homo sapiens OX=9606	Sodium-coupled neutral amino acid transporter 1
P30825	SL7A1_HUMAN	SLC7A1	2	Homo sapiens OX=9606	High affinity cationic amino acid transporter 1
Q01650	LAT1_HUMAN	SLC7A5	2	Homo sapiens OX=9606	Large neutral amino acids transporter small subunit 1
O14745	NHRF1_HUMAN	SLC9A3R1	2	Homo sapiens OX=9606	Na(+)/H(+) exchange regulatory cofactor NHE-RF1
Q99717	SMAD5_HUMAN	SMAD5	2	Homo sapiens OX=9606	Mothers against decapentaplegic homolog 5
O60264	SMCA5_HUMAN	SMARCA5	2	Homo sapiens OX=9606	SWI/SNF-related matrix-associated actin-dependent regulator of chromatin subfamily A member 5
Q969G3	SMCE1_HUMAN	SMARCE1	2	Homo sapiens OX=9606	SWI/SNF-related matrix-associated actin-dependent regulator of chromatin subfamily E member 1
Q9NTJ3	SMC4_HUMAN	SMC4	2	Homo sapiens OX=9606	Structural maintenance of chromosomes protein 4
P14678	RSMB_HUMAN	SNRPB	2	Homo sapiens OX=9606	Small nuclear ribonucleoprotein-associated proteins B and B'	sp|P63162|RSMN_HUMAN
P08579	RU2B_HUMAN	SNRPB2	2	Homo sapiens OX=9606	U2 small nuclear ribonucleoprotein B''
P09234	RU1C_HUMAN	SNRPC	2	Homo sapiens OX=9606	U1 small nuclear ribonucleoprotein C
O60493	SNX3_HUMAN	SNX3	2	Homo sapiens OX=9606	Sorting nexin-3
Q00796	DHSO_HUMAN	SORD	2	Homo sapiens OX=9606	Sorbitol dehydrogenase
P09486	SPRC_HUMAN	SPARC	2	Homo sapiens OX=9606	SPARC
O15269	SPTC1_HUMAN	SPTLC1	2	Homo sapiens OX=9606	Serine palmitoyltransferase 1
O15270	SPTC2_HUMAN	SPTLC2	2	Homo sapiens OX=9606	Serine palmitoyltransferase 2
O76094	SRP72_HUMAN	SRP72	2	Homo sapiens OX=9606	Signal recognition particle subunit SRP72
P08240	SRPRA_HUMAN	SRPRA	2	Homo sapiens OX=9606	Signal recognition particle receptor subunit alpha
Q16629	SRSF7_HUMAN	SRSF7	2	Homo sapiens OX=9606	Serine/arginine-rich splicing factor 7
P43307	SSRA_HUMAN	SSR1	2	Homo sapiens OX=9606	Translocon-associated protein subunit alpha
Q08945	SSRP1_HUMAN	SSRP1	2	Homo sapiens OX=9606	FACT complex subunit SSRP1
P16949	STMN1_HUMAN	STMN1	2	Homo sapiens OX=9606	Stathmin
P53999	TCP4_HUMAN	SUB1	2	Homo sapiens OX=9606	Activated RNA polymerase II transcriptional coactivator p15
P53597	SUCA_HUMAN	SUCLG1	2	Homo sapiens OX=9606	Succinate--CoA ligase [ADP/GDP-forming] subunit alpha, mitochondrial
Q9Y2Z0	SGT1_HUMAN	SUGT1	2	Homo sapiens OX=9606	Protein SGT1 homolog
Q8NBK3	SUMF1_HUMAN	SUMF1	2	Homo sapiens OX=9606	Formylglycine-generating enzyme
P63165	SUMO1_HUMAN	SUMO1	2	Homo sapiens OX=9606	Small ubiquitin-related modifier 1
Q8NEM7	SP20H_HUMAN	SUPT20H	2	Homo sapiens OX=9606	Transcription factor SPT20 homolog
O15260	SURF4_HUMAN	SURF4	2	Homo sapiens OX=9606	Surfeit locus protein 4
O95425	SVIL_HUMAN	SVIL	2	Homo sapiens OX=9606	Supervillin
O43760	SNG2_HUMAN	SYNGR2	2	Homo sapiens OX=9606	Synaptogyrin-2
Q12962	TAF10_HUMAN	TAF10	2	Homo sapiens OX=9606	Transcription initiation factor TFIID subunit 10
Q7L7X3	TAOK1_HUMAN	TAOK1	2	Homo sapiens OX=9606	Serine/threonine-protein kinase TAO1	sp|Q9H2K8|TAOK3_HUMAN
Q13148	TADBP_HUMAN	TARDBP	2	Homo sapiens OX=9606	TAR DNA-binding protein 43
Q4KMP7	TB10B_HUMAN	TBC1D10B	2	Homo sapiens OX=9606	TBC1 domain family member 10B
Q99426	TBCB_HUMAN	TBCB	2	Homo sapiens OX=9606	Tubulin-folding cofactor B
Q9BZK7	TBL1R_HUMAN	TBL1XR1	2	Homo sapiens OX=9606	F-box-like/WD repeat-containing protein TBL1XR1
Q9P273	TEN3_HUMAN	TENM3	2	Homo sapiens OX=9606	Teneurin-3
Q15582	BGH3_HUMAN	TGFBI	2	Homo sapiens OX=9606	Transforming growth factor-beta-induced protein ig-h3
P52888	THOP1_HUMAN	THOP1	2	Homo sapiens OX=9606	Thimet oligopeptidase
P35625	TIMP3_HUMAN	TIMP3	2	Homo sapiens OX=9606	Metalloproteinase inhibitor 3
Q9UDY2	ZO2_HUMAN	TJP2	2	Homo sapiens OX=9606	Tight junction protein ZO-2
Q04726	TLE3_HUMAN	TLE3	2	Homo sapiens OX=9606	Transducin-like enhancer protein 3
Q08117	TLE5_HUMAN	TLE5	2	Homo sapiens OX=9606	TLE family member 5
Q6UWJ1	TMCO3_HUMAN	TMCO3	2	Homo sapiens OX=9606	Transmembrane and coiled-coil domain-containing protein 3
P49755	TMEDA_HUMAN	TMED10	2	Homo sapiens OX=9606	Transmembrane emp24 domain-containing protein 10
P42167	LAP2B_HUMAN	TMPO	2	Homo sapiens OX=9606	Lamina-associated polypeptide 2, isoforms beta/gamma
Q9H3N1	TMX1_HUMAN	TMX1	2	Homo sapiens OX=9606	Thioredoxin-related transmembrane protein 1
Q96JJ7	TMX3_HUMAN	TMX3	2	Homo sapiens OX=9606	Protein disulfide-isomerase TMX3
Q68CZ2	TENS3_HUMAN	TNS3	2	Homo sapiens OX=9606	Tensin-3
O14656	TOR1A_HUMAN	TOR1A	2	Homo sapiens OX=9606	Torsin-1A
Q5JTV8	TOIP1_HUMAN	TOR1AIP1	2	Homo sapiens OX=9606	Torsin-1A-interacting protein 1
P09493	TPM1_HUMAN	TPM1	2	Homo sapiens OX=9606	Tropomyosin alpha-1 chain
O14773	TPP1_HUMAN	TPP1	2	Homo sapiens OX=9606	Tripeptidyl-peptidase 1
O14545	TRAD1_HUMAN	TRAFD1	2	Homo sapiens OX=9606	TRAF-type zinc finger domain-containing protein 1
O60296	TRAK2_HUMAN	TRAK2	2	Homo sapiens OX=9606	Trafficking kinesin-binding protein 2
Q12931	TRAP1_HUMAN	TRAP1	2	Homo sapiens OX=9606	Heat shock protein 75 kDa, mitochondrial
O75962	TRIO_HUMAN	TRIO	2	Homo sapiens OX=9606	Triple functional domain protein
Q15654	TRIP6_HUMAN	TRIP6	2	Homo sapiens OX=9606	Thyroid receptor-interacting protein 6
Q14166	TTL12_HUMAN	TTLL12	2	Homo sapiens OX=9606	Tubulin--tyrosine ligase-like protein 12
Q9C0H2	TTYH3_HUMAN	TTYH3	2	Homo sapiens OX=9606	Protein tweety homolog 3
Q6IBS0	TWF2_HUMAN	TWF2	2	Homo sapiens OX=9606	Twinfilin-2
P10599	THIO_HUMAN	TXN	2	Homo sapiens OX=9606	Thioredoxin
Q9BRA2	TXD17_HUMAN	TXNDC17	2	Homo sapiens OX=9606	Thioredoxin domain-containing protein 17
O43396	TXNL1_HUMAN	TXNL1	2	Homo sapiens OX=9606	Thioredoxin-like protein 1
Q9NNW7	TRXR2_HUMAN	TXNRD2	2	Homo sapiens OX=9606	Thioredoxin reductase 2, mitochondrial
Q01081	U2AF1_HUMAN	U2AF1	2	Homo sapiens OX=9606	Splicing factor U2AF 35 kDa subunit
P26368	U2AF2_HUMAN	U2AF2	2	Homo sapiens OX=9606	Splicing factor U2AF 65 kDa subunit
Q9BZF9	UACA_HUMAN	UACA	2	Homo sapiens OX=9606	Uveal autoantigen with coiled-coil domains and ankyrin repeats
Q9UBT2	SAE2_HUMAN	UBA2	2	Homo sapiens OX=9606	SUMO-activating enzyme subunit 2
P61088	UBE2N_HUMAN	UBE2N	2	Homo sapiens OX=9606	Ubiquitin-conjugating enzyme E2 N	sp|Q5JXB2|UE2NL_HUMAN
Q9NRR5	UBQL4_HUMAN	UBQLN4	2	Homo sapiens OX=9606	Ubiquilin-4
Q9C0B0	UNK_HUMAN	UNK	2	Homo sapiens OX=9606	RING finger protein unkempt homolog
P22695	QCR2_HUMAN	UQCRC2	2	Homo sapiens OX=9606	Cytochrome b-c1 complex subunit 2, mitochondrial
P0C7P4	UCRIL_HUMAN	UQCRFS1P1	2	Homo sapiens OX=9606	Putative cytochrome b-c1 complex subunit Rieske-like protein 1	sp|P47985|UCRI_HUMAN
Q9Y4E8	UBP15_HUMAN	USP15	2	Homo sapiens OX=9606	Ubiquitin carboxyl-terminal hydrolase 15
O95292	VAPB_HUMAN	VAPB	2	Homo sapiens OX=9606	Vesicle-associated membrane protein-associated protein B/C
Q6EMK4	VASN_HUMAN	VASN	2	Homo sapiens OX=9606	Vasorin
Q99536	VAT1_HUMAN	VAT1	2	Homo sapiens OX=9606	Synaptic vesicle membrane protein VAT-1 homolog
Q969T9	WBP2_HUMAN	WBP2	2	Homo sapiens OX=9606	WW domain-binding protein 2
O75554	WBP4_HUMAN	WBP4	2	Homo sapiens OX=9606	WW domain-binding protein 4
Q9BQA1	MEP50_HUMAN	WDR77	2	Homo sapiens OX=9606	Methylosome protein 50
O76024	WFS1_HUMAN	WFS1	2	Homo sapiens OX=9606	Wolframin
Q96S55	WRIP1_HUMAN	WRNIP1	2	Homo sapiens OX=9606	ATPase WRNIP1
Q5T750	XP32_HUMAN	XP32	2	Homo sapiens OX=9606	Skin-specific protein 32
Q9UIA9	XPO7_HUMAN	XPO7	2	Homo sapiens OX=9606	Exportin-7
P67809	YBOX1_HUMAN	YBX1	2	Homo sapiens OX=9606	Y-box-binding protein 1
Q9UKY1	ZHX1_HUMAN	ZHX1	2	Homo sapiens OX=9606	Zinc fingers and homeoboxes protein 1
O75844	FACE1_HUMAN	ZMPSTE24	2	Homo sapiens OX=9606	CAAX prenyl protease 1 homolog
Q96KM6	Z512B_HUMAN	ZNF512B	2	Homo sapiens OX=9606	Zinc finger protein 512B
Q9HCE3	ZN532_HUMAN	ZNF532	2	Homo sapiens OX=9606	Zinc finger protein 532
Q6ZN55	ZN574_HUMAN	ZNF574	2	Homo sapiens OX=9606	Zinc finger protein 574
O00488	ZN593_HUMAN	ZNF593	2	Homo sapiens OX=9606	Zinc finger protein 593
Q9H5H4	ZN768_HUMAN	ZNF768	2	Homo sapiens OX=9606	Zinc finger protein 768
P0CJ79	ZN888_HUMAN	ZNF888	2	Homo sapiens OX=9606	Zinc finger protein 888	sp|Q9NV72|ZN701_HUMAN
Q9BTE6	AASD1_HUMAN	AARSD1	1	Homo sapiens OX=9606	Alanyl-tRNA editing protein Aarsd1
O15439	MRP4_HUMAN	ABCC4	1	Homo sapiens OX=9606	ATP-binding cassette sub-family C member 4
P28288	ABCD3_HUMAN	ABCD3	1	Homo sapiens OX=9606	ATP-binding cassette sub-family D member 3
Q9NUJ1	ABHDA_HUMAN	ABHD10	1	Homo sapiens OX=9606	Palmitoyl-protein thioesterase ABHD10, mitochondrial
O95870	ABHGA_HUMAN	ABHD16A	1	Homo sapiens OX=9606	Phosphatidylserine lipase ABHD16A
P42765	THIM_HUMAN	ACAA2	1	Homo sapiens OX=9606	3-ketoacyl-CoA thiolase, mitochondrial
Q9H845	ACAD9_HUMAN	ACAD9	1	Homo sapiens OX=9606	Complex I assembly factor ACAD9, mitochondrial
O00154	BACH_HUMAN	ACOT7	1	Homo sapiens OX=9606	Cytosolic acyl coenzyme A thioester hydrolase
P63267	ACTH_HUMAN	ACTG2	1	Homo sapiens OX=9606	Actin, gamma-enteric smooth muscle
Q9UHI8	ATS1_HUMAN	ADAMTS1	1	Homo sapiens OX=9606	A disintegrin and metalloproteinase with thrombospondin motifs 1
Q9UEY8	ADDG_HUMAN	ADD3	1	Homo sapiens OX=9606	Gamma-adducin
Q8N556	AFAP1_HUMAN	AFAP1	1	Homo sapiens OX=9606	Actin filament-associated protein 1
O43865	SAHH2_HUMAN	AHCYL1	1	Homo sapiens OX=9606	S-adenosylhomocysteine hydrolase-like protein 1
O95433	AHSA1_HUMAN	AHSA1	1	Homo sapiens OX=9606	Activator of 90 kDa heat shock protein ATPase homolog 1
O95831	AIFM1_HUMAN	AIFM1	1	Homo sapiens OX=9606	Apoptosis-inducing factor 1, mitochondrial
Q12904	AIMP1_HUMAN	AIMP1	1	Homo sapiens OX=9606	Aminoacyl tRNA synthase complex-interacting multifunctional protein 1
Q02952	AKA12_HUMAN	AKAP12	1	Homo sapiens OX=9606	A-kinase anchor protein 12
P31749	AKT1_HUMAN	AKT1	1	Homo sapiens OX=9606	RAC-alpha serine/threonine-protein kinase
Q96B36	AKTS1_HUMAN	AKT1S1	1	Homo sapiens OX=9606	Proline-rich AKT1 substrate 1
O94788	AL1A2_HUMAN	ALDH1A2	1	Homo sapiens OX=9606	Retinal dehydrogenase 2
Q3SY69	AL1L2_HUMAN	ALDH1L2	1	Homo sapiens OX=9606	Mitochondrial 10-formyltetrahydrofolate dehydrogenase
Q6P6C2	ALKB5_HUMAN	ALKBH5	1	Homo sapiens OX=9606	RNA demethylase ALKBH5
O75342	LX12B_HUMAN	ALOX12B	1	Homo sapiens OX=9606	Arachidonate 12-lipoxygenase, 12R-type
P02760	AMBP_HUMAN	AMBP	1	Homo sapiens OX=9606	Protein AMBP
Q6DCA0	AMERL_HUMAN	AMMECR1L	1	Homo sapiens OX=9606	AMMECR1-like protein	sp|Q9Y4X0|AMMR1_HUMAN
P04746	AMYP_HUMAN	AMY2A	1	Homo sapiens OX=9606	Pancreatic alpha-amylase	sp|P0DTE7|AMY1B_HUMAN, sp|P0DTE8|AMY1C_HUMAN, sp|P0DUB6|AMY1A_HUMAN, sp|P19961|AMY2B_HUMAN
Q9P2R3	ANFY1_HUMAN	ANKFY1	1	Homo sapiens OX=9606	Rabankyrin-5
Q8NB46	ANR52_HUMAN	ANKRD52	1	Homo sapiens OX=9606	Serine/threonine-protein phosphatase 6 regulatory ankyrin repeat subunit C
P39687	AN32A_HUMAN	ANP32A	1	Homo sapiens OX=9606	Acidic leucine-rich nuclear phosphoprotein 32 family member A
P09525	ANXA4_HUMAN	ANXA4	1	Homo sapiens OX=9606	Annexin A4
Q8NCL9	APCDL_HUMAN	APCDD1L	1	Homo sapiens OX=9606	Protein APCDD1-like
P04114	APOB_HUMAN	APOB	1	Homo sapiens OX=9606	Apolipoprotein B-100
Q9NRW3	ABC3C_HUMAN	APOBEC3C	1	Homo sapiens OX=9606	DNA dC->dU-editing enzyme APOBEC-3C
P02656	APOC3_HUMAN	APOC3	1	Homo sapiens OX=9606	Apolipoprotein C-III
P18085	ARF4_HUMAN	ARF4	1	Homo sapiens OX=9606	ADP-ribosylation factor 4
Q9NWB6	ARGL1_HUMAN	ARGLU1	1	Homo sapiens OX=9606	Arginine and glutamate-rich protein 1
Q5T5U3	RHG21_HUMAN	ARHGAP21	1	Homo sapiens OX=9606	Rho GTPase-activating protein 21
Q96PE2	ARHGH_HUMAN	ARHGEF17	1	Homo sapiens OX=9606	Rho guanine nucleotide exchange factor 17
Q9Y4X5	ARI1_HUMAN	ARIH1	1	Homo sapiens OX=9606	E3 ubiquitin-protein ligase ARIH1
Q9NVJ2	ARL8B_HUMAN	ARL8B	1	Homo sapiens OX=9606	ADP-ribosylation factor-like protein 8B
Q92747	ARC1A_HUMAN	ARPC1A	1	Homo sapiens OX=9606	Actin-related protein 2/3 complex subunit 1A
O15511	ARPC5_HUMAN	ARPC5	1	Homo sapiens OX=9606	Actin-related protein 2/3 complex subunit 5
P15848	ARSB_HUMAN	ARSB	1	Homo sapiens OX=9606	Arylsulfatase B
Q9ULH1	ASAP1_HUMAN	ASAP1	1	Homo sapiens OX=9606	Arf-GAP with SH3 domain, ANK repeat and PH domain-containing protein 1
O43150	ASAP2_HUMAN	ASAP2	1	Homo sapiens OX=9606	Arf-GAP with SH3 domain, ANK repeat and PH domain-containing protein 2
Q8N3C0	ASCC3_HUMAN	ASCC3	1	Homo sapiens OX=9606	Activating signal cointegrator 1 complex subunit 3
P15336	ATF2_HUMAN	ATF2	1	Homo sapiens OX=9606	Cyclic AMP-dependent transcription factor ATF-2
Q6ZNE5	BAKOR_HUMAN	ATG14	1	Homo sapiens OX=9606	Beclin 1-associated autophagy-related key regulator
Q9NT62	ATG3_HUMAN	ATG3	1	Homo sapiens OX=9606	Ubiquitin-like-conjugating enzyme ATG3
Q6DD88	ATLA3_HUMAN	ATL3	1	Homo sapiens OX=9606	Atlastin-3
O00244	ATOX1_HUMAN	ATOX1	1	Homo sapiens OX=9606	Copper transport protein ATOX1
Q9HD20	AT131_HUMAN	ATP13A1	1	Homo sapiens OX=9606	Endoplasmic reticulum transmembrane helix translocase
P36542	ATPG_HUMAN	ATP5F1C	1	Homo sapiens OX=9606	ATP synthase subunit gamma, mitochondrial
P30049	ATPD_HUMAN	ATP5F1D	1	Homo sapiens OX=9606	ATP synthase subunit delta, mitochondrial
P56385	ATP5I_HUMAN	ATP5ME	1	Homo sapiens OX=9606	ATP synthase subunit e, mitochondrial
O75947	ATP5H_HUMAN	ATP5PD	1	Homo sapiens OX=9606	ATP synthase subunit d, mitochondrial
P48047	ATPO_HUMAN	ATP5PO	1	Homo sapiens OX=9606	ATP synthase subunit O, mitochondrial
P61421	VA0D1_HUMAN	ATP6V0D1	1	Homo sapiens OX=9606	V-type proton ATPase subunit d 1
O75348	VATG1_HUMAN	ATP6V1G1	1	Homo sapiens OX=9606	V-type proton ATPase subunit G 1
Q96LB4	VATG3_HUMAN	ATP6V1G3	1	Homo sapiens OX=9606	V-type proton ATPase subunit G 3
Q9UI12	VATH_HUMAN	ATP6V1H	1	Homo sapiens OX=9606	V-type proton ATPase subunit H
Q6UW56	ARAID_HUMAN	ATRAID	1	Homo sapiens OX=9606	All-trans retinoic acid-induced differentiation factor
P25311	ZA2G_HUMAN	AZGP1	1	Homo sapiens OX=9606	Zinc-alpha-2-glycoprotein
P61769	B2MG_HUMAN	B2M	1	Homo sapiens OX=9606	Beta-2-microglobulin
O43505	B4GA1_HUMAN	B4GAT1	1	Homo sapiens OX=9606	Beta-1,4-glucuronyltransferase 1
Q6ZT62	BGIN_HUMAN	BARGIN	1	Homo sapiens OX=9606	Bargin	sp|Q9Y3L3|3BP1_HUMAN
Q9UIF8	BAZ2B_HUMAN	BAZ2B	1	Homo sapiens OX=9606	Bromodomain adjacent to zinc finger domain protein 2B
Q9BUT1	BDH2_HUMAN	BDH2	1	Homo sapiens OX=9606	3-hydroxybutyrate dehydrogenase type 2
P55957	BID_HUMAN	BID	1	Homo sapiens OX=9606	BH3-interacting domain death agonist
Q13867	BLMH_HUMAN	BLMH	1	Homo sapiens OX=9606	Bleomycin hydrolase
P30043	BLVRB_HUMAN	BLVRB	1	Homo sapiens OX=9606	Flavin reductase (NADPH)
Q9H3K6	BOLA2_HUMAN	BOLA2	1	Homo sapiens OX=9606	BolA-like protein 2
Q9NX62	IMPA3_HUMAN	BPNT2	1	Homo sapiens OX=9606	Golgi-resident adenosine 3',5'-bisphosphate 3'-phosphatase
Q5VW32	BROX_HUMAN	BROX	1	Homo sapiens OX=9606	BRO1 domain-containing protein BROX
Q96F05	CK024_HUMAN	C11orf24	1	Homo sapiens OX=9606	Uncharacterized protein C11orf24
Q9H3H3	CK068_HUMAN	C11orf68	1	Homo sapiens OX=9606	UPF0696 protein C11orf68
Q9BV19	CA050_HUMAN	C1orf50	1	Homo sapiens OX=9606	Uncharacterized protein C1orf50
Q9GZN8	CT027_HUMAN	C20orf27	1	Homo sapiens OX=9606	UPF0687 protein C20orf27
B7Z1M9	C2D4D_HUMAN	C2CD4D	1	Homo sapiens OX=9606	C2 calcium-dependent domain-containing protein 4D
P01031	CO5_HUMAN	C5	1	Homo sapiens OX=9606	Complement C5
P54289	CA2D1_HUMAN	CACNA2D1	1	Homo sapiens OX=9606	Voltage-dependent calcium channel subunit alpha-2/delta-1
Q9BY67	CADM1_HUMAN	CADM1	1	Homo sapiens OX=9606	Cell adhesion molecule 1
Q9NZT1	CALL5_HUMAN	CALML5	1	Homo sapiens OX=9606	Calmodulin-like protein 5
P47755	CAZA2_HUMAN	CAPZA2	1	Homo sapiens OX=9606	F-actin-capping protein subunit alpha-2
Q9Y2V2	CHSP1_HUMAN	CARHSP1	1	Homo sapiens OX=9606	Calcium-regulated heat-stable protein 1
O15234	CASC3_HUMAN	CASC3	1	Homo sapiens OX=9606	Protein CASC3
P42574	CASP3_HUMAN	CASP3	1	Homo sapiens OX=9606	Caspase-3
Q969G5	CAVN3_HUMAN	CAVIN3	1	Homo sapiens OX=9606	Caveolae-associated protein 3
Q13951	PEBB_HUMAN	CBFB	1	Homo sapiens OX=9606	Core-binding factor subunit beta
O75828	CBR3_HUMAN	CBR3	1	Homo sapiens OX=9606	Carbonyl reductase [NADPH] 3
P35520	CBS_HUMAN	CBS	1	Homo sapiens OX=9606	Cystathionine beta-synthase
O00257	CBX4_HUMAN	CBX4	1	Homo sapiens OX=9606	E3 SUMO-protein ligase CBX4
P45973	CBX5_HUMAN	CBX5	1	Homo sapiens OX=9606	Chromobox protein homolog 5
Q9H6E4	CC134_HUMAN	CCDC134	1	Homo sapiens OX=9606	Coiled-coil domain-containing protein 134
P20273	CD22_HUMAN	CD22	1	Homo sapiens OX=9606	B-cell receptor CD22
Q5ZPR3	CD276_HUMAN	CD276	1	Homo sapiens OX=9606	CD276 antigen
Q9NPF0	CD320_HUMAN	CD320	1	Homo sapiens OX=9606	CD320 antigen
P34810	CD68_HUMAN	CD68	1	Homo sapiens OX=9606	Macrosialin
P14209	CD99_HUMAN	CD99	1	Homo sapiens OX=9606	CD99 antigen
Q13042	CDC16_HUMAN	CDC16	1	Homo sapiens OX=9606	Cell division cycle protein 16 homolog
Q9UJX2	CDC23_HUMAN	CDC23	1	Homo sapiens OX=9606	Cell division cycle protein 23 homolog
Q5VT25	MRCKA_HUMAN	CDC42BPA	1	Homo sapiens OX=9606	Serine/threonine-protein kinase MRCK alpha
Q9Y5S2	MRCKB_HUMAN	CDC42BPB	1	Homo sapiens OX=9606	Serine/threonine-protein kinase MRCK beta
Q99459	CDC5L_HUMAN	CDC5L	1	Homo sapiens OX=9606	Cell division cycle 5-like protein
Q6P1J9	CDC73_HUMAN	CDC73	1	Homo sapiens OX=9606	Parafibromin
P55287	CAD11_HUMAN	CDH11	1	Homo sapiens OX=9606	Cadherin-11
P55290	CAD13_HUMAN	CDH13	1	Homo sapiens OX=9606	Cadherin-13
Q14004	CDK13_HUMAN	CDK13	1	Homo sapiens OX=9606	Cyclin-dependent kinase 13
P50750	CDK9_HUMAN	CDK9	1	Homo sapiens OX=9606	Cyclin-dependent kinase 9
P17676	CEBPB_HUMAN	CEBPB	1	Homo sapiens OX=9606	CCAAT/enhancer-binding protein beta
Q7Z7K6	CENPV_HUMAN	CENPV	1	Homo sapiens OX=9606	Centromere protein V
Q9UPV0	CE164_HUMAN	CEP164	1	Homo sapiens OX=9606	Centrosomal protein of 164 kDa
Q96G23	CERS2_HUMAN	CERS2	1	Homo sapiens OX=9606	Ceramide synthase 2
Q8N5B7	CERS5_HUMAN	CERS5	1	Homo sapiens OX=9606	Ceramide synthase 5
Q9NX63	MIC19_HUMAN	CHCHD3	1	Homo sapiens OX=9606	MIC
Q9HD42	CHM1A_HUMAN	CHMP1A	1	Homo sapiens OX=9606	Charged multivesicular body protein 1a
Q8NCH0	CHSTE_HUMAN	CHST14	1	Homo sapiens OX=9606	Carbohydrate sulfotransferase 14
Q8WUH1	CHUR_HUMAN	CHURC1	1	Homo sapiens OX=9606	Protein Churchill
Q6FI81	CPIN1_HUMAN	CIAPIN1	1	Homo sapiens OX=9606	Anamorsin
Q96S66	CLCC1_HUMAN	CLCC1	1	Homo sapiens OX=9606	Chloride channel CLIC-like protein 1
P51795	CLCN5_HUMAN	CLCN5	1	Homo sapiens OX=9606	H(+)/Cl(-) exchange transporter 5
Q9Y240	CLC11_HUMAN	CLEC11A	1	Homo sapiens OX=9606	C-type lectin domain family 11 member A
Q9UDT6	CLIP2_HUMAN	CLIP2	1	Homo sapiens OX=9606	CAP-Gly domain-containing linker protein 2
O96005	CLPT1_HUMAN	CLPTM1	1	Homo sapiens OX=9606	Cleft lip and palate transmembrane protein 1
O76031	CLPX_HUMAN	CLPX	1	Homo sapiens OX=9606	ATP-dependent Clp protease ATP-binding subunit clpX-like, mitochondrial
Q8NFW8	NEUA_HUMAN	CMAS	1	Homo sapiens OX=9606	N-acylneuraminate cytidylyltransferase
Q7Z7K0	COXM1_HUMAN	CMC1	1	Homo sapiens OX=9606	COX assembly mitochondrial protein homolog
Q9NX76	CKLF6_HUMAN	CMTM6	1	Homo sapiens OX=9606	CKLF-like MARVEL transmembrane domain-containing protein 6
P78357	CNTP1_HUMAN	CNTNAP1	1	Homo sapiens OX=9606	Contactin-associated protein 1
Q05707	COEA1_HUMAN	COL14A1	1	Homo sapiens OX=9606	Collagen alpha-1(XIV) chain
P20908	CO5A1_HUMAN	COL5A1	1	Homo sapiens OX=9606	Collagen alpha-1(V) chain
P05997	CO5A2_HUMAN	COL5A2	1	Homo sapiens OX=9606	Collagen alpha-2(V) chain
Q9UBF2	COPG2_HUMAN	COPG2	1	Homo sapiens OX=9606	Coatomer subunit gamma-2
Q9BT78	CSN4_HUMAN	COPS4	1	Homo sapiens OX=9606	COP9 signalosome complex subunit 4
Q92905	CSN5_HUMAN	COPS5	1	Homo sapiens OX=9606	COP9 signalosome complex subunit 5
P61923	COPZ1_HUMAN	COPZ1	1	Homo sapiens OX=9606	Coatomer subunit zeta-1
Q9UQ03	COR2B_HUMAN	CORO2B	1	Homo sapiens OX=9606	Coronin-2B
P13073	COX41_HUMAN	COX4I1	1	Homo sapiens OX=9606	Cytochrome c oxidase subunit 4 isoform 1, mitochondrial
[truncated: 641 more rows]
